# Supplementary material for: The Selective Bromodomain and Extra‐Terminal Domain (BET) Inhibitor RVX‐208 Reduces Cocaine‐Seeking Behaviour and Alters Proteomic Pathways in the Nucleus Accumbens
Source: Addict Biol. 2026 Jan 8;31(1):e70121. doi: 10.1111/adb.70121 (PMC12783071; doi:10.1111/adb.70121)
Supplement: Supplementary file 2 — File S1: Mass spectrometry‐quantified protein abundance analysis in the NAc of male and female rats treated with RVX‐208 versus vehicle. The table lists all proteins quantified by mass spectrometry in the nucleus accumbens. Columns include estimated marginal means for male RVX‐208 versus control and female RVX‐208 versus control, family‐wise error–adjusted p‐values for males and females, group means for RVX‐208 and control and p‐values for sex, treatment and sex × treatment interaction. [file ADB-31-e70121-s003.xlsx]

## Sheet: Sheet1
PG.Genes	PG.ProteinDescriptions	protein	Sex_p_value	Treatment_p_value	Interaction_p_value	EMMeans_Male_trt_vs_ctrl	EMMeans_Female_trt_vs_ctrl	p.value_adj_Male_trt_vs_ctrl	p.value_adj_Female_trt_vs_ctrl	mean_Male_ctrl	mean_Female_ctrl	mean_Male_trt	mean_Female_trt	2^male_ctrl	2^female_ctrl	log2MEAN_ctrl	2^male_trt	2^female_trt	log2MEAN_trt	log2FC treatment
Smchd1	Structural maintenance of chromosomes flexible hinge domain containing 1	D4AAG8_RAT	0.0300089	0.00121074	9.44161e-06	-0.0855761	0.0957183	0.00242002	0.000779646	11.4242	11.3699	11.3386	11.4656	2748.1	2646.53	11.3973	2589.83	2828.08	11.4035	0.00621163
Lipt1	Lipoyltransferase 1	A0A8I5ZRJ8_RAT	0.437121	1.15294e-05	6.47917e-05	-0.225476	0.055541	2.30587e-05	0.360934	10.3027	10.2693	10.0772	10.3248	1263.03	1234.13	10.2861	1080.29	1282.56	10.2063	-0.0797586
Vma21	Vacuolar ATPase assembly factor VMA21	D3ZM03_RAT	0.00318206	0.0612139	6.89472e-05	0.0805949	-0.192137	0.118681	0.000144545	11.8197	11.9531	11.9003	11.7609	3614.88	3964.92	11.8879	3822.57	3470.53	11.8323	-0.0556282
Pgbd5	PiggyBac transposable element derived 5	D3ZSZ4_RAT	9.35975e-05	0.0190605	6.95535e-05	-0.0854551	0.141057	0.0377576	0.000630084	11.7568	11.6003	11.6713	11.7414	3460.48	3104.89	11.6807	3261.45	3423.8	11.7068	0.0261071
Nfkb1	Nuclear factor NF-kappa-B p105 subunit	A0A8I5ZTP7_RAT	0.00062985	0.00471466	0.000100988	-0.273066	0.296271	0.00940709	0.00486664	9.22954	8.88728	8.95647	9.18355	600.299	473.52	9.06853	496.782	581.467	9.07448	0.00594015
Pikfyve	1-phosphatidylinositol-3-phosphate 5-kinase	A0A8I5YBG1_RAT	0.0233986	0.00056881	0.000117747	-0.0797491	0.049971	0.0011373	0.0425283	10.6791	10.6299	10.5994	10.6799	1639.61	1584.64	10.6547	1551.43	1640.49	10.6402	-0.0145371
Ciao3	Cytosolic iron-sulfur assembly component 3	A0A8L2QFN5_RAT	0.00840111	0.00348119	0.000192493	0.200143	-0.18031	0.00695026	0.0152096	8.66137	8.8392	8.86151	8.65889	404.884	458	8.75302	465.136	404.191	8.76376	0.0107322
Ndufaf3	NADH dehydrogenase [ubiquinone] 1 alpha subcomplex assembly factor 3	NDUF3_RAT	0.000317494	0.140725	0.000231043	-0.0414156	0.121703	0.261647	0.00024567	11.1727	11.0606	11.1313	11.1823	2308.49	2135.87	11.1178	2243.16	2323.87	11.157	0.0392799
Pdcd5	Programmed cell death 5	D4ADF5_RAT	0.000219936	0.0164395	0.000232574	0.0739641	-0.0989634	0.0326087	0.00392523	11.5117	11.6346	11.5857	11.5356	2919.96	3179.55	11.5745	3073.56	2968.76	11.5609	-0.0135904
Acp2	Lysosomal acid phosphatase	F7F1A3_RAT	0.00273077	0.034606	0.0002427	0.0668737	-0.112126	0.0680144	0.00175129	10.1957	10.2946	10.2626	10.1825	1172.75	1256.02	10.246	1228.39	1162.1	10.2231	-0.0229196
Abcc4	ATP binding cassette subfamily C member 4;Cystic fibrosis transmembrane conductance regulator;ATP binding cassette subfamily C member 4;ATP binding cassette subfamily C member 4;ATP binding cassette subfamily C member 4;ATP-binding cassette subfamily C member 4	A0A8I5Y0H3_RAT	0.00990737	0.0437749	0.000267433	0.0982513	-0.17601	0.0856336	0.00149945	9.31706	9.44581	9.41531	9.2698	637.843	697.384	9.38287	682.795	617.288	9.34439	-0.0384813
Snx14	Sorting nexin 14	A0A0G2JUV6_RAT	0.0517456	0.00254193	0.000270971	0.115813	-0.0898809	0.0050774	0.0311253	8.79642	8.86741	8.91223	8.77753	444.617	467.042	8.83235	481.781	438.833	8.84645	0.0141012
Pum2	Pumilio RNA-binding family member 2	A0A8I5ZSK1_RAT	0.0413978	0.000206983	0.000277906	0.22036	-0.0833066	0.000413924	0.222578	10.4151	10.5256	10.6355	10.4423	1365.4	1474.11	10.4714	1590.73	1391.4	10.5421	0.0706987
Phlpp1	PH domain and leucine rich repeat protein phosphatase 1;PH domain leucine-rich repeat protein phosphatase 1	F1LNC3_RAT	0.0163804	0.00290196	0.000314635	-0.118837	0.0927293	0.0057955	0.033081	10.44	10.3469	10.3211	10.4397	1389.12	1302.39	10.3942	1279.28	1388.85	10.3816	-0.0125859
Mthfsd	Methenyltetrahydrofolate synthase domain-containing protein	A0A8I5ZVM1_RAT	0.000133146	0.060196	0.000335672	-0.169821	0.330928	0.116768	0.00137083	8.57613	8.19242	8.40631	8.52335	381.657	292.526	8.397	339.275	367.946	8.46602	0.0690205
Yes1	Tyrosine-protein kinase Yes	YES_RAT	3.87181e-05	0.0972557	0.000396306	0.0717789	-0.166169	0.185053	0.000905729	11.0713	11.2754	11.1431	11.1092	2151.78	2478.73	11.177	2261.55	2209.06	11.1263	-0.0507011
Cstpp1	Centriolar satellite-associated tubulin polyglutamylase complex regulator 1	A0A8I5ZL69_RAT	1.28762e-06	0.0860839	0.000453008	0.0659036	-0.142176	0.164757	0.00129465	9.77771	10.0048	9.84362	9.86265	877.778	1027.43	9.89573	918.806	931.007	9.85316	-0.0425692
Scn3b	Sodium channel regulatory subunit beta-3	SCN3B_RAT	7.3627e-05	0.00458182	0.000464531	0.117405	-0.096072	0.00914266	0.0349638	11.2373	11.4142	11.3547	11.3181	2414.21	2729.08	11.3285	2618.89	2553.26	11.3365	0.00807422
Map6	Microtubule-associated protein 6	F1LQZ9_RAT	0.000185698	0.14351	0.000487791	0.0606425	-0.164114	0.266426	0.000690608	14.529	14.7024	14.5897	14.5383	23641.2	26660	14.6183	24656.1	23793.4	14.5642	-0.0541098
Eif4e2	Cholinergic receptor nicotinic gamma subunit	A0A0G2K933_RAT	0.00494196	0.0249936	0.000574982	-0.125896	0.165966	0.0493624	0.00826361	10.6629	10.5007	10.537	10.6667	1621.27	1448.87	10.5841	1485.79	1625.51	10.6033	0.0192126
Cyp2d5	Cytochrome P450, family 2, subfamily d, polypeptide 5;Cytochrome P450	A0A8I6GJ89_RAT	0.000945995	0.000171037	0.000597023	0.29857	-0.0784081	0.000342045	0.459475	8.75185	9.00645	9.05042	8.92804	431.091	514.294	8.88476	530.21	487.089	8.99053	0.105769
Lrrc58	Leucine rich repeat containing 58	D3ZWP8_RAT	0.00195026	0.103999	0.000608266	-0.0721578	0.162344	0.197183	0.0015077	9.6243	9.47754	9.55215	9.63988	789.231	712.891	9.55279	750.727	797.799	9.59668	0.0438944
Snca	Alpha-synuclein	A0A8I5ZKK9_RAT	0.000146979	0.232592	0.00061721	-0.0371998	0.129064	0.411086	0.000448305	16.5843	16.4505	16.5471	16.5795	98257.8	89554.1	16.5189	95756.6	97935	16.5634	0.0444727
Ctdp1	protein-serine/threonine phosphatase	A0A0G2K0J7_RAT	0.361379	0.732374	0.000661474	-0.0110639	0.162439	0.928376	4.5661e-05	10.6442	10.6145	10.6332	10.777	1600.43	1567.79	10.6295	1588.2	1754.64	10.7069	0.0774016
Clasp2	Cytoplasmic linker associated protein 2	A0A0G2JZM8_RAT	0.000817661	0.00688241	0.000666123	-0.148469	0.126987	0.0137175	0.0371487	11.3824	11.1915	11.2339	11.3185	2669.52	2338.75	11.2901	2408.46	2553.94	11.2768	-0.0132743
Pclo	Piccolo (presynaptic cytomatrix protein)	D3Z9C7_RAT	0.000607996	0.0565378	0.00070438	0.0568563	-0.0970116	0.109879	0.00414477	11.3422	11.4526	11.3991	11.3556	2596.31	2802.75	11.3985	2700.67	2620.48	11.3775	-0.0209693
Nup133	Nucleoporin 133	A0A8I6A7P7_RAT	0.00188193	0.006262	0.000833376	-0.0574785	0.0454501	0.0124848	0.0528738	11.0827	11.016	11.0253	11.0615	2168.9	2070.86	11.0498	2084.19	2137.14	11.0435	-0.00628641
Trmu	Mitochondrial tRNA-specific 2-thiouridylase 1	D3ZLU4_RAT	0.00576224	0.00158615	0.000923759	-0.108571	0.0540298	0.00316977	0.176873	10.9509	10.8581	10.8423	10.9121	1979.44	1856.11	10.9052	1835.94	1926.94	10.8776	-0.0275946
Dbi	Acyl-CoA-binding protein	A0A8I5ZTD4_RAT	0.00592837	0.0839513	0.000974045	0.140795	-0.268539	0.160855	0.00389747	13.1422	13.3762	13.283	13.1076	9040.32	10632.2	13.2639	9967.06	8826.43	13.1979	-0.0659489
Lsm1	U6 snRNA-associated Sm-like protein LSm1	A0A8I6GHU0_RAT	0.000500819	0.0256102	0.00104174	0.104289	-0.124565	0.0505645	0.0175378	9.99377	10.1678	10.0981	10.0432	1019.59	1150.31	10.0834	1096.02	1055.16	10.0709	-0.0125001
Slc2a1	Solute carrier family 2, facilitated glucose transporter member 1;Solute carrier family 2, facilitated glucose transporter member 1;Solute carrier family 2, facilitated glucose transporter member 1	A0A0G2K2S2_RAT	0.000888555	0.0400451	0.001072	-0.150206	0.209601	0.0784866	0.0110683	13.7687	13.5093	13.6185	13.7189	13956.7	11660	13.6448	12576.7	13483.3	13.6696	0.024749
Frmpd4	FERM and PDZ domain containing 4	A0A8I6ALA6_RAT	0.0282429	0.0125462	0.00113473	0.109441	-0.100903	0.0249349	0.040263	9.1954	9.29031	9.30484	9.18941	586.261	626.127	9.24364	632.465	583.831	9.24828	0.00464282
Lmnb2	Lamin B2	D3ZLC1_RAT	0.000456851	0.1621	0.00114665	0.04506	-0.115672	0.297924	0.00193564	12.1213	12.2458	12.1663	12.1301	4455.13	4856.81	12.1849	4596.47	4482.6	12.1483	-0.0365361
Gabra2	Gamma-aminobutyric acid receptor subunit alpha-2	F1LMU7_RAT	0.0155719	0.724963	0.00115725	-0.0163298	0.218797	0.924354	0.000106397	11.5619	11.4435	11.5455	11.6623	3023.22	2785.1	11.5039	2989.19	3241.2	11.6051	0.101202
Syn3	Synapsin-3	SYN3_RAT	0.000103552	0.00830096	0.00117331	0.101625	-0.0811821	0.016533	0.0613474	11.6931	11.8547	11.7947	11.7735	3311.06	3703.58	11.7762	3552.71	3500.93	11.7842	0.007998
Ddx50	RNA helicase	A0A8I6AUH3_RAT	0.00171505	0.00588832	0.00117823	0.0945446	-0.0674444	0.011742	0.0830269	8.66009	8.77007	8.75463	8.70262	404.526	436.569	8.71613	431.924	416.63	8.72886	0.0127367
Tatdn1	Deoxyribonuclease TATDN1	A0A8I6AHP3_RAT	0.0271091	0.0282582	0.00120131	0.0880299	-0.105916	0.0557179	0.0189609	10.0753	10.164	10.1633	10.0581	1078.87	1147.31	10.1204	1146.75	1066.1	10.1117	-0.00866647
Bag3	BAG cochaperone 3	A6IA08_RAT	0.000959665	0.0224578	0.00123166	0.122595	-0.135345	0.0444112	0.0249665	10.0686	10.2558	10.1912	10.1205	1073.88	1222.68	10.1653	1169.12	1113.19	10.1563	-0.00897591
Cadps2	Calcium dependent secretion activator 2	A0A8I5Y244_RAT	0.0734286	0.0158387	0.00126122	0.17795	-0.173363	0.0314264	0.0365707	10.9456	11.0745	11.1235	10.9011	1972.21	2156.47	11.0115	2231.11	1912.3	11.0166	0.00513811
Cplx1	Complexin-1	CPLX1_RAT	0.00353784	0.427667	0.00129416	0.0739406	-0.390595	0.672434	0.000426279	10.7264	11.019	10.8004	10.6284	1694.23	2075.13	10.8801	1783.32	1582.94	10.7169	-0.163171
Psma5	Proteasome subunit alpha type	Q6P9V6_RAT	9.60702e-05	0.00419981	0.00136293	0.088694	-0.05441	0.00838199	0.127943	12.9073	13.0367	12.996	12.9823	7682.31	8402.88	12.9734	8169.42	8091.87	12.9892	0.0157094
Shisa9	Shisa family member 9	A0A8I6ACW8_RAT	3.774e-05	0.884484	0.00143707	-0.00776329	0.256984	0.986656	8.28136e-05	11.195	10.9362	11.1872	11.1932	2344.33	1959.38	11.0714	2331.75	2341.42	11.1902	0.118819
Pfdn6	Prefoldin subunit 6	Q6MGC4_RAT	0.000181129	0.085024	0.00150117	0.103547	-0.185053	0.162819	0.00695695	10.9118	11.1619	11.0154	10.9768	1926.56	2291.19	11.0423	2069.92	2015.37	10.9962	-0.0460362
Lsm5	U6 snRNA-associated Sm-like protein LSm5	D3ZBJ0_RAT	0.000274096	0.0229543	0.00164733	0.184534	-0.193197	0.0453817	0.0351685	10.7062	11.0251	10.8907	10.8319	1670.6	2083.9	10.8744	1898.56	1822.71	10.8616	-0.0128261
Ryr1	Ryanodine receptor 1	A0A0G2K5J1_RAT	3.42029e-05	0.0514485	0.00175652	-0.0784169	0.110074	0.10025	0.015922	12.7707	12.5809	12.6922	12.691	6987.99	6126.81	12.6789	6618.3	6612.56	12.6916	0.0127117
Mcrip1	MAPK regulated co-repressor interacting protein 1	A0A8L2QPR3_RAT	0.0594616	0.232421	0.00176052	0.0424973	-0.127744	0.410823	0.00202493	10.073	10.1414	10.1155	10.0137	1077.18	1129.48	10.1076	1109.38	1033.77	10.0655	-0.0421302
Capn5	Calpain 5	A0A0G2JYD8_RAT	0.224696	0.106141	0.00180195	0.0377039	-0.0724286	0.201016	0.00667455	11.4017	11.4297	11.4394	11.3573	2705.56	2758.65	11.4158	2777.2	2623.58	11.3989	-0.0168466
Oprm1	Mu-type opioid receptor	A0A8L2R8W0_RAT	0.0091926	0.219051	0.00182922	0.0412191	-0.118402	0.390119	0.00235533	10.4575	10.5492	10.4987	10.4308	1406.1	1498.42	10.5041	1446.86	1380.36	10.4652	-0.0389216
Efnb2	Ephrin B2	A6IWT6_RAT	0.00052963	0.00774308	0.00183415	-0.0931047	0.0648356	0.0154262	0.107939	10.6896	10.5626	10.5965	10.6275	1651.57	1512.4	10.6275	1548.35	1581.92	10.6121	-0.0154484
Ankhd1	Eukaryotic translation initiation factor 4E binding protein 3	A0A0G2K916_RAT	0.00141404	0.0796418	0.00185344	0.0728747	-0.121906	0.152941	0.0100819	9.81037	9.95228	9.88325	9.83037	897.877	990.681	9.88307	944.396	910.409	9.85705	-0.0260172
Rusf1	RUS family member 1	A0A8I6AL49_RAT	0.00107563	0.0128115	0.00204881	0.0779114	-0.0629254	0.0254589	0.0794488	10.7535	10.8603	10.8314	10.7974	1726.31	1859	10.8079	1822.1	1779.66	10.8145	0.00660444
Sirt3	Sirtuin 3;NAD-dependent protein deacetylase	A0A8I5XWT5_RAT	0.0664306	0.041046	0.002066	-0.0536657	0.0666532	0.0804071	0.0253903	10.9974	10.9495	10.9437	11.0162	2044.31	1977.61	10.9737	1969.67	2071.12	10.9804	0.0067502
Napg	Gamma-soluble NSF attachment protein	A0A0G2K350_RAT	3.50229e-05	0.00148746	0.00213689	0.093051	-0.033318	0.0029727	0.387912	13.6304	13.7603	13.7235	13.727	12681.6	13875.8	13.6968	13526.5	13559	13.7252	0.0284075
Synrg	Synergin, gamma	A0A096MJZ7_RAT	0.000538242	0.00164824	0.0021532	0.0544996	-0.0202875	0.00329376	0.368592	12.0917	12.1529	12.1462	12.1326	4364.83	4553.8	12.1226	4532.87	4490.21	12.1394	0.0167983
Gng12	Guanine nucleotide-binding protein subunit gamma	A0A8I6GAY3_RAT	0.000135679	0.529727	0.00215738	0.0411789	-0.268038	0.778844	0.000573622	12.9544	13.2404	12.9956	12.9723	7937.33	9677.13	13.1045	8167.15	8036.35	12.984	-0.120454
Chst1	Carbohydrate sulfotransferase 1	CHST1_RAT	5.85224e-05	0.032104	0.00218461	0.0956865	-0.106733	0.0631773	0.0354505	9.45187	9.6524	9.54756	9.54567	700.322	804.753	9.55562	748.345	747.365	9.54661	-0.00900415
Mt-nd5	NADH-ubiquinone oxidoreductase chain 5	NU5M_RAT	0.0166343	0.0575482	0.00230472	-0.0648612	0.090437	0.111785	0.0199858	14.0628	13.9794	13.9979	14.0698	17112.7	16151.3	14.0217	16360.4	17196.1	14.0343	0.0126325
Uba6	Ubiquitin-like modifier activating enzyme 6	D4A8H3_RAT	6.09923e-06	0.194643	0.00236992	0.0232977	-0.0595735	0.3514	0.00410406	11.3654	11.4628	11.3887	11.4032	2638.25	2822.51	11.4149	2681.2	2708.33	11.3959	-0.0189413
Atp6v0e2	V-type proton ATPase subunit e 2	VA0E2_RAT	0.0101985	0.217875	0.00238216	-0.449491	1.23492	0.388281	0.003466	10.1615	9.1791	9.71201	10.414	1145.29	579.674	9.75235	838.701	1364.37	10.1053	0.352946
Borcs7	BLOC-1-related complex subunit 7	A0A8I5ZM67_RAT	5.44524e-05	0.010199	0.00254533	0.148452	-0.104112	0.020294	0.122997	9.88229	10.1384	10.0307	10.0343	943.769	1127.11	10.016	1046.06	1048.64	10.0325	0.0164949
Vamp1	Vesicle-associated membrane protein 1	VAMP1_RAT	0.00576694	0.0275075	0.00256658	0.161343	-0.163522	0.0542583	0.0506396	12.1693	12.3767	12.3306	12.2131	4605.88	5317.96	12.2767	5150.89	4748.1	12.2731	-0.00361767
Fdx2	Ferredoxin-2, mitochondrial	D4A8N2_RAT	0.018005	0.0278381	0.00257298	0.0670151	-0.0681934	0.0549011	0.0501939	11.1855	11.2581	11.2525	11.1899	2329.05	2449.22	11.2223	2439.79	2336.15	11.2216	-0.000705761
Myo5b	Myosin Vb	A0A0G2K318_RAT	0.00170862	0.0114033	0.00258711	0.165989	-0.12074	0.0226766	0.114155	9.90149	10.1141	10.0675	9.99336	956.411	1108.28	10.0117	1073.03	1019.3	10.0309	0.0191873
Dpysl4	Dihydropyrimidinase-like 4;Dihydropyrimidinase-related protein 4 (Fragment)	F1LNT0_RAT	0.000448568	0.0161447	0.00264537	0.101689	-0.0836357	0.0320288	0.0866899	12.6739	12.8318	12.7756	12.7481	6534.5	7290.34	12.755	7011.71	6879.72	12.7619	0.00693224
Arb2a	Family with sequence similarity 172, member A;Family with sequence similarity 172, member A;Family with sequence similarity 172, member A;Family with sequence similarity 172, member A	A0A1W2Q607_RAT	0.000973084	0.953391	0.00273452	-0.00362436	0.281995	0.997828	0.00017071	10.9174	10.691	10.9138	10.973	1934.09	1653.17	10.8087	1929.24	2010.05	10.9437	0.135051
Paxx	PAXX, non-homologous end joining factor	A0A0G2QC22_RAT	0.0267224	0.08731	0.0027548	0.149481	-0.242267	0.166997	0.015336	9.03412	9.23142	9.1836	8.98915	524.252	601.082	9.13614	581.485	508.164	9.08965	-0.0464898
Serpina3n	Serine protease inhibitor A3N	A0A0H2UHI5_RAT	0.0380779	7.72405e-05	0.00278923	0.607705	-0.00149272	0.000154475	0.999919	10.3186	10.0326	10.9263	10.0311	1277.03	1047.37	10.1826	1945.98	1046.29	10.547	0.364381
Vps4a	vesicle-fusing ATPase;Vacuolar protein sorting-associated protein 4A	F7F1Y3_RAT	0.00717049	0.0345337	0.00283038	0.064413	-0.0697554	0.0678748	0.0453888	10.9501	11.0342	11.0145	10.9644	1978.37	2097.1	10.9928	2068.7	1998.12	10.9897	-0.00306638
Pde4a	Phosphodiesterase;Phosphodiesterase;3',5'-cyclic-AMP phosphodiesterase 4A	A0A8I6ASF6_RAT	8.05318e-05	0.189147	0.00289113	-0.0399709	0.0971397	0.342517	0.0056817	10.8336	10.6967	10.7936	10.7938	1824.86	1659.65	10.7667	1775	1775.24	10.7937	0.026961
Tusc3	Tumor suppressor candidate 3	A0A0G2KAE2_RAT	0.000937614	0.0472662	0.00291708	-0.109702	0.134081	0.0922982	0.0338255	11.4445	11.249	11.3348	11.3831	2786.99	2433.79	11.3501	2582.93	2670.83	11.3591	0.00908224
Stmn2	Stathmin 2;Stathmin-2	A0A8I5ZV30_RAT	0.00620421	0.229972	0.00311321	0.0379401	-0.103517	0.407057	0.0046609	11.7985	11.89	11.8364	11.7864	3561.95	3795.19	11.8449	3656.87	3532.42	11.8116	-0.0332978
Slc25a17	Solute carrier family 25 member 17	A0A8L2UK94_RAT	0.000234643	0.139126	0.00314138	0.0669455	-0.134036	0.258895	0.00994671	12.3714	12.5568	12.4383	12.4227	5298.48	6025.12	12.467	5550.14	5490.56	12.4305	-0.0365006
Snx3	Sorting nexin-3	SNX3_RAT	1.35026e-05	0.000160109	0.00327959	-0.126757	0.00549878	0.000320193	0.977928	13.0284	12.8753	12.9016	12.8808	8354.7	7513.46	12.9538	7651.97	7542.15	12.8912	-0.0626214
Cds2	Phosphatidate cytidylyltransferase	G3V8W2_RAT	0.00438206	0.0140873	0.00336158	0.19185	-0.140226	0.0279762	0.127439	13.8062	14.0333	13.998	13.8931	14324.5	16766.6	13.9242	16361.9	15213.6	13.9465	0.022303
Atp5mkl1	ATP synthase membrane subunit K, mitochondrial;ATP synthase membrane subunit K, mitochondrial	A0A8L2QV13_RAT	0.00319765	0.214458	0.00357777	-0.085676	0.217699	0.382924	0.0063403	13.8635	13.646	13.7779	13.8637	14905.3	12819.3	13.7589	14045.9	14907.3	13.8214	0.0625548
Igfbp5	Insulin-like growth factor-binding protein 5	IBP5_RAT	0.00317491	0.116551	0.00380541	0.201219	-0.353327	0.219518	0.0164061	9.22846	9.62949	9.42968	9.27616	599.853	792.073	9.44287	689.632	620.016	9.35496	-0.0879028
Bag6	Large proline-rich protein BAG6	A0A0G2K7C1_RAT	0.00120541	0.00590663	0.0038391	0.0625091	-0.0310187	0.0117784	0.278198	11.3686	11.4442	11.4311	11.4132	2644.22	2786.44	11.4069	2761.31	2727.17	11.4222	0.0152782
Ralyl	RALY RNA binding protein-like	A0A8I6AIC1_RAT	0.0451646	0.0305533	0.00387791	0.229407	-0.218981	0.060173	0.0750743	10.5683	10.7795	10.7977	10.5605	1518.4	1757.72	10.6778	1780.1	1510.18	10.684	0.00622388
Immp2l	Inner mitochondrial membrane peptidase subunit 2	A0A8I6A7I6_RAT	0.000165887	0.583356	0.00392277	-0.0421878	0.295832	0.826408	0.0011238	8.37942	8.04914	8.33724	8.34497	333.011	264.87	8.22371	323.414	325.153	8.34111	0.117396
Manf	Mesencephalic astrocyte-derived neurotrophic factor	A0A8L2Q9K9_RAT	0.115713	0.261507	0.00399572	0.0293382	-0.0842235	0.454628	0.00541259	12.0847	12.1263	12.114	12.042	4343.7	4470.65	12.1056	4432.94	4217.13	12.0785	-0.0271431
Dcaf7	DDB1 and CUL4 associated factor 7	A6HJZ8_RAT	0.0027404	0.126128	0.00399856	0.0721404	-0.130814	0.236348	0.0158181	12.0725	12.2228	12.1446	12.092	4307.07	4780.11	12.1496	4527.92	4365.75	12.1186	-0.0310544
Rims2	Regulating synaptic membrane exocytosis 2	A0A096P6M8_RAT	0.000659887	0.00472711	0.00400533	0.0811538	-0.0360891	0.00943187	0.332715	10.5729	10.6742	10.6541	10.6381	1523.21	1634	10.6244	1611.35	1593.63	10.6461	0.0216657
Lyrm9	LYR motif-containing protein 9	LYRM9_RAT	0.190774	0.0292145	0.00404844	0.164068	-0.152047	0.0575755	0.0824196	10.6777	10.7734	10.8418	10.6214	1637.98	1750.32	10.7263	1835.26	1575.24	10.7358	0.00942182
Erlin1	Erlin	B1WBY7_RAT	0.105902	0.0432965	0.00438969	0.0659601	-0.0706098	0.0847185	0.061765	12.4839	12.536	12.5499	12.4654	5728.49	5938.99	12.5102	5996.47	5655.32	12.5083	-0.00194104
Sdc3	Syndecan;Syndecan-3	G3V9B7_RAT	0.000980517	0.484084	0.00446292	0.0500473	-0.258594	0.733831	0.00205038	11.0488	11.3086	11.0989	11.05	2118.49	2536.5	11.1846	2193.27	2120.26	11.0747	-0.109907
Lnpk	Endoplasmic reticulum junction formation protein lunapark	A0A8I6AVM8_RAT	0.00581166	0.442503	0.0045593	-0.0192339	0.0884474	0.689197	0.00254197	12.3407	12.267	12.3215	12.3554	5187.02	4928.59	12.3043	5118.33	5240.2	12.3385	0.0342356
Tm7sf2	Delta(14)-sterol reductase TM7SF2	A6HZC6_RAT	0.0141865	0.0517723	0.0046004	-0.136108	0.155728	0.100864	0.0543802	9.5461	9.37087	9.40999	9.52659	747.586	662.082	9.46114	680.282	737.549	9.46947	0.00832927
Crkl	Crk-like protein	CRKL_RAT	8.48939e-05	0.0353914	0.00461001	0.0741457	-0.0719176	0.0695303	0.0799942	10.7459	10.8999	10.8201	10.828	1717.29	1910.69	10.8249	1807.85	1817.77	10.824	-0.000933324
Slc25a12	Solute carrier family 25 member 12	A0A8W1B2M1_RAT	0.000121458	0.0444748	0.00463552	-0.12163	0.129938	0.0869716	0.0642281	14.363	14.1053	14.2414	14.2352	21072	17624.3	14.2399	19368.3	19285.4	14.2383	-0.00159141
Canx	Calnexin	A0A8L2QK91_RAT	0.0190087	0.111157	0.00464839	0.0531704	-0.0874467	0.209958	0.0228285	14.052	14.1325	14.1052	14.0451	16985.7	17960	14.0928	17623.4	16903.7	14.0754	-0.0173855
Pacsin2	Protein kinase C and casein kinase substrate in neurons 2 protein	PACN2_RAT	0.0142477	0.0427559	0.00470339	0.0907302	-0.0949329	0.0836837	0.0680255	12.5106	12.6224	12.6014	12.5274	5835.45	6305.31	12.5676	6214.23	5903.76	12.5649	-0.00270891
Idh1	Isocitrate dehydrogenase [NADP] cytoplasmic	IDHC_RAT	0.00221572	0.0661863	0.00484095	0.0876937	-0.110802	0.127992	0.044464	12.6936	12.8481	12.7813	12.7373	6624.52	7373.37	12.7729	7039.68	6828.27	12.7595	-0.0134541
	UPF0449 protein C19orf25 homolog	CS025_RAT	0.0961213	0.296347	0.00510161	0.0816608	-0.248122	0.504872	0.00624754	9.30704	9.43917	9.3887	9.19105	633.429	694.183	9.37462	670.317	584.496	9.29326	-0.0813608
Vps33b	Vacuolar protein sorting-associated protein 33B	VP33B_RAT	0.0275804	0.295061	0.00511536	0.0220479	-0.0667183	0.503061	0.006318	11.1431	11.1911	11.1651	11.1244	2261.54	2338.1	11.1673	2296.37	2232.43	11.1449	-0.0223913
Akr1a1	Aldo-keto reductase family 1 member A1	AK1A1_RAT	0.00374816	0.131811	0.00513862	0.0413957	-0.0730959	0.246248	0.0209774	13.0794	13.1637	13.1208	13.0906	8655.58	9176.54	13.1222	8907.54	8723.18	13.1058	-0.0163872
Fitm2	Fat storage-inducing transmembrane protein 2	D3ZWT2_RAT	0.380248	0.923795	0.00520283	0.00349535	0.158721	0.994193	0.000298796	10.1924	10.1602	10.1959	10.3189	1170.12	1144.23	10.1764	1172.96	1277.3	10.2587	0.0823273
Clcn3	Chloride channel protein;H(+)/Cl(-) exchange transporter 3	A0A0G2K2K6_RAT	0.0165713	0.0795187	0.00521383	0.0741565	-0.100477	0.152714	0.0397452	10.877	10.9809	10.9512	10.8804	1880.62	2021.03	10.9299	1979.82	1885.06	10.9162	-0.0136613
Mrpl48	Mitochondrial ribosomal protein L48	A0A8I5YCL2_RAT	0.157283	0.0938191	0.00522526	0.136736	-0.200971	0.178836	0.0328345	9.36271	9.47726	9.49944	9.27629	658.348	712.756	9.42112	723.798	620.072	9.39218	-0.0289441
Car12	Carbonic anhydrase	A0A8I6A5P9_RAT	0.00133964	0.22322	0.00526867	-0.0969325	0.236066	0.396613	0.0103107	9.33094	9.05372	9.23401	9.28979	644.012	531.425	9.19898	602.163	625.9	9.26217	0.0631878
Tmem186	Transmembrane protein 186	TM186_RAT	0.117474	0.0313289	0.00539465	0.0733534	-0.0646939	0.0616762	0.107712	9.96721	10.0195	10.0406	9.95479	1000.99	1037.92	9.99358	1053.2	992.406	9.99831	0.0047304
Nceh1	Neutral cholesterol ester hydrolase 1	NCEH1_RAT	0.00262246	0.415547	0.00542921	0.0212902	-0.0885083	0.658414	0.003722	11.9925	12.0776	12.0138	11.9891	4074.74	4322.27	12.0357	4135.31	4065.07	12.0015	-0.0341833
Rnase4	Ribonuclease 4	RNAS4_RAT	0.14843	0.000969792	0.00546737	-0.486975	0.0756522	0.00193864	0.816401	10.8906	10.6943	10.4037	10.7699	1898.49	1656.91	10.7958	1354.61	1746.12	10.5984	-0.197407
Gar1	H/ACA ribonucleoprotein complex subunit;H/ACA ribonucleoprotein complex subunit 1	A0A8L2R9E9_RAT	0.186542	0.0930703	0.0056515	0.0787874	-0.113305	0.177479	0.0367191	10.299	10.3604	10.3778	10.2471	1259.85	1314.59	10.33	1330.57	1215.3	10.3139	-0.0161044
Tacc2	Transforming, acidic coiled-coil containing protein 2;Transforming, acidic coiled-coil containing protein 2;Transforming, acidic coiled-coil containing protein 2;Transforming, acidic coiled-coil containing protein 2	A0A0G2JTE3_RAT	0.0049239	0.0866672	0.00568215	0.0461846	-0.0639979	0.165823	0.0402008	11.0549	11.1343	11.1011	11.0703	2127.39	2247.77	11.0951	2196.59	2150.24	11.0857	-0.00937096
Rps6ka1	Ribosomal protein S6 kinase;Ribosomal protein S6 kinase;Ribosomal protein S6 kinase alpha-1	A0A0G2JZ20_RAT	0.111882	0.822038	0.00581878	0.0112003	-0.197097	0.968329	0.000850563	9.63584	9.71682	9.64704	9.51972	795.568	841.499	9.6769	801.768	734.043	9.58479	-0.0921123
Tmem143	Transmembrane protein 143	A0A8I6AKM8_RAT	0.00739207	0.0166918	0.00591289	-0.104225	0.0682663	0.033105	0.201776	10.5514	10.4332	10.4472	10.5015	1500.72	1382.63	10.4935	1396.13	1449.63	10.4746	-0.0189354
Derl2	Derlin	A0A8I6AMH0_RAT	0.00502638	0.343233	0.00597121	0.0862471	-0.290153	0.568658	0.00608897	9.63223	9.9046	9.71848	9.61445	793.578	958.48	9.77484	842.467	783.86	9.6674	-0.107434
Evl	Ena/VASP-like protein	A0A8I6A1B6_RAT	0.000463942	0.0700565	0.00597993	0.0484517	-0.0597657	0.135205	0.0545285	11.1654	11.2673	11.2138	11.2075	2296.72	2464.89	11.2172	2375.17	2364.86	11.2107	-0.00655387
Ppp2r2d	Serine/threonine-protein phosphatase 2A 55 kDa regulatory subunit B	A0A0G2JSQ0_RAT	0.0290055	0.349877	0.00598395	0.0553953	-0.189698	0.57734	0.0059035	10.4026	10.5367	10.458	10.347	1353.63	1485.49	10.4712	1406.61	1302.46	10.4036	-0.0676423
Impa1	Inositol-1-monophosphatase	F1M978_RAT	0.000280149	0.0788129	0.00598465	0.116244	-0.151802	0.151414	0.0478952	10.218	10.4825	10.3343	10.3307	1191.04	1430.7	10.3563	1290.98	1287.81	10.3325	-0.0238309
Cdip1	Cell death-inducing p53-target protein 1	CDIP1_RAT	0.000978154	0.0568779	0.00600447	0.105065	-0.117341	0.110521	0.0684256	11.5573	11.7521	11.6623	11.6347	3013.62	3449.25	11.658	3241.28	3179.81	11.6486	-0.00935647
Atp6v1c1	V-type proton ATPase subunit C 1	VATC1_RAT	0.00134598	0.0513992	0.00602669	0.0364794	-0.038846	0.100156	0.0762457	14.3345	14.3984	14.371	14.3595	20659.8	21594.3	14.3668	21188.9	21020.6	14.3653	-0.00152472
Mycbp2	RCR-type E3 ubiquitin transferase	A0A1W2Q616_RAT	0.0161201	0.0265401	0.00607789	-0.0460037	0.0364586	0.0523759	0.142585	12.7034	12.6531	12.6574	12.6896	6669.79	6441.22	12.6785	6460.47	6606.07	12.6736	-0.00490226
Mapt	Microtubule-associated protein	A0A8I5ZN17_RAT	0.00119522	0.23234	0.00613114	0.049085	-0.119483	0.410699	0.0120118	15.2814	15.4264	15.3305	15.3069	39825.3	44035.7	15.3557	41203.6	40535.6	15.3187	-0.0369716
Ppm1f	Protein phosphatase 1F	PPM1F_RAT	0.00225376	0.45774	0.00615612	0.0292282	-0.133418	0.705954	0.00370752	12.1172	12.2477	12.1465	12.1143	4442.71	4863.28	12.1839	4533.63	4433.7	12.1305	-0.0534802
Ubqln4	Ubiquilin 4	D4A3P1_RAT	0.140368	0.0011232	0.00621669	-0.146143	0.0223388	0.00224514	0.826461	10.166	10.105	10.0199	10.1273	1148.91	1101.27	10.1358	1038.23	1118.45	10.0746	-0.0612264
Egln1	hypoxia-inducible factor-proline dioxygenase	A0A8I5Y5B5_RAT	0.00503714	0.122299	0.00625906	0.170676	-0.277131	0.229641	0.0300911	9.84524	10.1713	10.0159	9.89416	919.84	1153.09	10.0175	1035.36	951.565	9.95632	-0.0611352
Rab1A	Ras-related protein Rab-1A	RAB1A_RAT	0.00891002	0.0283571	0.00630906	0.0675078	-0.0544351	0.05591	0.140321	13.9617	14.0438	14.0292	13.9894	15955.1	16889.3	14.0034	16719.4	16263.9	14.0094	0.00609017
Sema6b	Semaphorin 6B;Semaphorin-6B	A0A8I5ZKZ1_RAT	0.0763121	0.0415968	0.00670795	-0.161	0.151165	0.0814634	0.106409	10.0809	9.94215	9.9199	10.0933	1083.06	983.748	10.0132	968.696	1092.42	10.0092	-0.00398109
Sp2	Sp2 protein;Sp2 transcription factor	B5DEH3_RAT	0.082771	0.0181777	0.00677885	-0.20496	0.132823	0.036025	0.217105	8.43386	8.28688	8.2289	8.4197	345.817	312.319	8.36224	300.018	342.438	8.32745	-0.0347876
Caskin1	CASK interacting protein 1;Caskin-1	A0A8J8XK13_RAT	0.00344833	0.0229675	0.00678133	0.0738005	-0.0530095	0.0454074	0.18088	12.1057	12.2037	12.1795	12.1507	4407.39	4717.16	12.1555	4638.71	4546.98	12.1652	0.00963553
Mast2	non-specific serine/threonine protein kinase	A0A0G2K212_RAT	0.000932137	0.204621	0.00679686	0.138213	-0.301635	0.367372	0.0167795	8.18398	8.57779	8.32219	8.27615	290.819	382.096	8.39428	320.058	310.007	8.29936	-0.0949231
Mad1l1	Mitotic arrest deficient 1 like 1	A0A8I6A596_RAT	0.0380571	0.0018143	0.00682026	0.256309	-0.0509759	0.0036253	0.748772	10.2286	10.3905	10.4849	10.3396	1199.82	1342.35	10.3118	1433.09	1295.75	10.4141	0.102225
Supt16h	FACT complex subunit	A0A8I5ZJ57_RAT	0.0136751	0.112745	0.00712354	-0.0526629	0.0793998	0.212778	0.0394643	11.365	11.2804	11.3123	11.3598	2637.56	2487.28	11.3233	2543.02	2628.01	11.3362	0.0129429
Stam	Signal transducing adaptor molecule	B5DF55_RAT	0.0190327	0.0256258	0.00713842	0.0667692	-0.0494926	0.050595	0.174674	12.2343	12.3048	12.3011	12.2553	4818.26	5059.53	12.27	5046.5	4888.91	12.2784	0.00838931
Nenf	Neudesin	NENF_RAT	0.0142207	0.246227	0.00716885	0.0492118	-0.121247	0.431827	0.0137001	11.4394	11.548	11.4886	11.4268	2777.11	2994.32	11.4947	2873.48	2752.96	11.458	-0.0367089
Stim2	Stromal interaction molecule 2	A0A8I6A6S4_RAT	0.067038	0.427149	0.0071806	-0.023328	0.0954082	0.671841	0.00533333	11.4922	11.4371	11.4689	11.5325	2880.79	2772.72	11.4649	2834.58	2962.29	11.5011	0.0361266
Acy1a	Aminoacylase-1A	ACY1A_RAT	0.0145545	0.292291	0.00725211	0.0542516	-0.152766	0.499148	0.0106013	11.6094	11.741	11.6636	11.5883	3124.42	3422.97	11.6767	3244.15	3079.04	11.6264	-0.0502668
Mif	Macrophage migration inhibitory factor	MIF_RAT	0.000358362	0.304744	0.00727656	0.106242	-0.309763	0.516619	0.00994252	16.0428	16.4553	16.1491	16.1456	67510.9	89856.8	16.2638	72670.1	72494.1	16.1473	-0.116453
Tspan33	Tetraspanin	D3Z967_RAT	0.644642	0.119954	0.00731616	-0.0845742	0.131121	0.225519	0.0378886	9.79245	9.76787	9.70788	9.89899	886.792	871.808	9.78021	836.301	954.756	9.8066	0.026383
Gemin4	Gem (nuclear organelle) associated protein 4	A0A8L2Q4X8_RAT	0.000236583	0.638736	0.0075158	0.0115737	-0.0877945	0.869488	0.00242491	13.4125	13.5152	13.4241	13.4274	10903.4	11708.2	13.4648	10991.2	11017	13.4258	-0.0390238
Mvd	Diphosphomevalonate decarboxylase	A0A8I6G6D2_RAT	0.000527749	0.215212	0.00758625	-0.0565745	0.124985	0.384108	0.0181626	12.2841	12.1094	12.2275	12.2344	4987.45	4418.77	12.1994	4795.65	4818.65	12.231	0.031568
Cck	Cholecystokinin	CCKN_RAT	0.0740896	0.0259407	0.0077226	0.342673	-0.248746	0.0512084	0.187912	14.985	15.2553	15.3277	15.0066	32429.2	39112.4	15.1265	41123.6	32918.1	15.176	0.0495552
Csmd1	CUB and Sushi multiple domains 1	E9PT92_RAT	0.000859496	0.901943	0.00806719	-0.00324621	0.102075	0.990385	0.00107049	11.053	10.9555	11.0497	11.0576	2124.57	1985.84	11.0051	2119.79	2131.43	11.0537	0.0485976
Pnp	Purine nucleoside phosphorylase	PNPH_RAT	0.0137815	0.0346481	0.00807824	-0.0899428	0.0734133	0.0680957	0.154801	13.2517	13.1453	13.1618	13.2187	9753.71	9059.95	13.1995	9164.19	9532.9	13.1905	-0.00896572
Slc17a7	Vesicular glutamate transporter 1	VGLU1_RAT	0.0279358	0.972058	0.00829555	0.00227526	0.260914	0.999219	0.000729122	12.5196	12.3703	12.5219	12.6312	5871.85	5294.69	12.4469	5881.12	6344.3	12.5776	0.130701
Gbf1	Golgi brefeldin A resistant guanine nucleotide exchange factor 1	F1M8X9_RAT	0.00281051	0.416693	0.00835973	0.0242964	-0.0939769	0.659753	0.00699659	9.93185	10.0284	9.95614	9.93441	976.75	1044.35	9.98092	993.339	978.486	9.94532	-0.0356066
Lemd3	LEM domain containing 3	A0A8I6GK62_RAT	0.0497804	0.111599	0.00839506	0.0665582	-0.0959248	0.210744	0.0494571	10.5711	10.6542	10.6377	10.5583	1521.31	1611.49	10.6132	1593.14	1507.82	10.5985	-0.0147349
Ckm	Creatine kinase M-type	A0A0G2JSP8_RAT	0.0808931	0.0723004	0.00853193	-0.093595	0.106907	0.139373	0.0818442	10.346	10.2553	10.2524	10.3622	1301.54	1222.19	10.3013	1219.79	1316.2	10.3083	0.00698608
Sar1b	Small COPII coat GTPase SAR1B	SAR1B_RAT	0.0271852	0.138178	0.0085867	0.0668044	-0.108167	0.257263	0.0392421	12.536	12.638	12.6028	12.5298	5938.85	6374.05	12.5879	6220.32	5913.63	12.5668	-0.021122
Tars2	Threonine--tRNA ligase, mitochondrial	SYTM_RAT	0.126512	0.425422	0.00875354	-0.0171983	0.0675568	0.66986	0.00720037	12.1759	12.1424	12.1587	12.2099	4627.02	4520.86	12.1592	4572.19	4737.59	12.1845	0.0253098
Il6st	Interleukin 6 cytokine family signal transducer;Interleukin 6 cytokine family signal transducer;Interleukin 6 cytokine family signal transducer;Interleukin-6 receptor subunit beta;Ac1055	A0A8I5Y7Q5_RAT	0.00182116	0.0197417	0.00878162	0.0833318	-0.0509321	0.0390937	0.263655	9.03422	9.15029	9.11755	9.09936	524.289	568.214	9.09342	555.465	548.504	9.10848	0.0150615
Ptpn6	Tyrosine-protein phosphatase non-receptor type;Tyrosine-protein phosphatase non-receptor type;Tyrosine-protein phosphatase non-receptor type;protein-tyrosine-phosphatase;Tyrosine-protein phosphatase non-receptor type	A0A0G2K064_RAT	0.0133541	0.207306	0.00882612	-0.0470572	0.0980753	0.371636	0.0236516	12.1663	12.07	12.1192	12.1681	4596.39	4299.62	12.1189	4448.88	4602.08	12.1439	0.0249125
Lyar	Ly1 antibody reactive;Ly1 antibody reactive;Cell growth-regulating nucleolar protein	A0A0G2K5W6_RAT	0.0850046	0.334911	0.00890358	0.0878466	-0.268147	0.557657	0.0113431	9.02494	9.18481	9.11279	8.91666	520.928	581.973	9.10709	553.633	483.262	9.01805	-0.0890333
Klhl36	Kelch-like protein 36	A0A8L2R0D4_RAT	0.00484173	0.00770465	0.00895155	0.296007	-0.113584	0.0153499	0.48153	10.8952	11.2107	11.1912	11.0971	1904.51	2369.98	11.0615	2338.25	2190.54	11.1449	0.0833748
Ccdc92	Coiled-coil domain containing 92	D3ZBX9_RAT	0.14656	0.24556	0.00896212	0.0419714	-0.0985954	0.43082	0.018838	9.82597	9.87881	9.86795	9.78022	907.638	941.498	9.85264	934.432	879.304	9.82475	-0.0278872
Pars2	proline--tRNA ligase;Probable proline--tRNA ligase, mitochondrial	A0A8I6A4Z4_RAT	0.294395	0.105356	0.00917424	-0.0412832	0.0563669	0.199612	0.0592744	11.4586	11.4323	11.4173	11.4886	2814.42	2763.46	11.4455	2735.02	2873.57	11.4534	0.00792197
Klc1	Kinesin light chain;Kinesin light chain;Kinesin light chain;Kinesin light chain;Kinesin light chain;Kinesin light chain 1	A0A140TAB3_RAT	3.9214e-05	0.978191	0.00920804	0.000769028	-0.109541	0.999524	0.00101652	12.1345	12.2704	12.1352	12.1608	4496.17	4940.2	12.204	4498.56	4578.99	12.1481	-0.0559282
CSN3	Kappa-casein	CASK_BOVIN	0.237474	0.325475	0.00932899	0.0911125	-0.268365	0.545016	0.012734	10.7916	10.9015	10.8827	10.6331	1772.54	1912.83	10.8476	1888.09	1588.15	10.7633	-0.0842821
Ndufs5	NADH dehydrogenase [ubiquinone] iron-sulfur protein 5	B5DEL8_RAT	0.0659709	0.0282934	0.00935383	-0.0654896	0.046275	0.0557863	0.213927	14.2479	14.1937	14.1824	14.24	19455.3	18738.3	14.221	18591.9	19349.1	14.2115	-0.0095743
Phgdh	D-3-phosphoglycerate dehydrogenase	SERA_RAT	0.00720023	0.0385833	0.00937734	0.159022	-0.130028	0.0756779	0.166025	14.3715	14.5839	14.5305	14.4539	21196.3	24557.9	14.4816	23666.3	22441.3	14.4927	0.0111021
Saraf	Store-operated calcium entry-associated regulatory factor	A0A8I5Y849_RAT	0.127307	0.119051	0.00938246	0.111597	-0.162214	0.223929	0.052875	9.23272	9.34178	9.34432	9.17956	601.624	648.867	9.28828	650.009	579.861	9.26429	-0.0239886
Dnaja1	DnaJ homolog subfamily A member 1	DNJA1_RAT	0.0126138	0.00183293	0.00941423	0.084112	-0.0122554	0.0036625	0.855556	11.7983	11.8634	11.8824	11.8512	3561.56	3726.06	11.8312	3775.38	3694.54	11.8669	0.0356451
Fuca1	Alpha-L-fucosidase;Tissue alpha-L-fucosidase	A0A0G2JSJ8_RAT	0.0203413	0.104502	0.00943916	0.0935627	-0.126246	0.198084	0.0620347	10.0345	10.1717	10.1281	10.0454	1048.79	1153.39	10.1047	1119.06	1056.75	10.0873	-0.0173793
Cops7a	COP9 signalosome subunit 7A	A0A8I5ZU93_RAT	0.0217649	0.153603	0.00948467	0.0331892	-0.0559455	0.283613	0.0391382	12.066	12.121	12.0992	12.065	4287.68	4454.25	12.0937	4387.46	4284.83	12.0822	-0.0115391
Vsnl1	Visinin-like protein 1	VISL1_RAT	0.0110325	0.194976	0.00960086	0.0837215	-0.164198	0.351937	0.0289404	14.0333	14.205	14.1171	14.0408	16767.1	18885.5	14.1217	17768.9	16853.9	14.0794	-0.042285
Isoc2a	Isochorismatase domain containing 2A	A0A8I6GL72_RAT	0.0178629	0.190925	0.00965215	-0.048939	0.0945127	0.345398	0.0300094	11.7634	11.6715	11.7144	11.766	3476.42	3261.91	11.7182	3360.47	3482.76	11.7405	0.0222859
Cbln4	Cerebellin 4 precursor	D4ABJ2_RAT	0.029687	0.161836	0.00966209	0.0729988	-0.126565	0.297481	0.0374967	10.219	10.3354	10.292	10.2088	1191.82	1291.97	10.2783	1253.68	1183.45	10.251	-0.0273576
Papola	Poly(A) polymerase	A0A8I6A6U9_RAT	0.0340462	0.0837949	0.00967675	0.0827718	-0.098531	0.160568	0.0816881	9.55026	9.65315	9.63303	9.55461	749.747	805.168	9.60262	794.021	752.014	9.59436	-0.00826382
Adcy3	Adenylate cyclase type 3	G3V6I2_RAT	0.0181815	0.230041	0.00977744	-0.0420902	0.0924174	0.407163	0.0234447	11.3039	11.2178	11.2618	11.3102	2528.19	2381.79	11.2615	2455.49	2539.35	11.2862	0.0247254
Mib2	RING-type E3 ubiquitin transferase;RING-type E3 ubiquitin transferase;E3 ubiquitin-protein ligase MIB2	A0A140TAC8_RAT	0.014391	0.0173903	0.00994261	0.0776225	-0.0424691	0.0344782	0.323567	9.51365	9.59377	9.59127	9.5513	730.959	772.704	9.55427	771.365	750.289	9.57142	0.0171589
Nek9	non-specific serine/threonine protein kinase	A0A8I6AQL7_RAT	0.0224453	0.013205	0.0101898	-0.0911473	0.043074	0.0262357	0.393867	9.58941	9.50618	9.49826	9.54925	770.369	727.184	9.54839	723.204	749.222	9.52398	-0.0244115
Rbm33	RNA binding motif protein 33	A0A8I6AN05_RAT	0.0700297	0.886267	0.0103836	0.00858296	0.239637	0.987065	0.0007754	8.86441	8.7524	8.87299	8.99204	466.073	431.255	8.80949	468.854	509.182	8.93374	0.124251
Gmps	GMP synthase (glutamine-hydrolyzing);GMP synthase (glutamine-hydrolyzing);GMP synthase [glutamine-hydrolyzing]	A0A096MJ75_RAT	0.000455363	0.0827865	0.0104278	0.0491848	-0.0569718	0.158719	0.0906609	12.0123	12.1208	12.0615	12.0639	4131.05	4453.82	12.0676	4274.32	4281.36	12.0627	-0.00491337
Calu	Calumenin	A0A8I6A8Z7_RAT	0.0430247	0.112851	0.0104508	0.0870751	-0.119422	0.212967	0.0646327	10.6426	10.7553	10.7296	10.6359	1598.57	1728.53	10.7001	1698.03	1591.21	10.6835	-0.0165135
Arg2	Arginase;Arginase;Arginase-2, mitochondrial	A0A8I6AM02_RAT	0.102353	0.115507	0.0105397	-0.190128	0.263642	0.217672	0.0635993	11.1836	10.986	10.9935	11.2496	2326.02	2028.17	11.0882	2038.82	2434.83	11.1272	0.0390489
Capza1	F-actin-capping protein subunit alpha-1	CAZA1_RAT	0.00492487	0.255626	0.0106162	0.0441168	-0.103091	0.445908	0.0224789	12.5071	12.6231	12.5512	12.52	5821	6308.62	12.5662	6001.76	5873.55	12.5357	-0.0305699
Pds5b	PDS5 cohesin associated factor B	A0A8I6GAU9_RAT	0.179134	0.0538525	0.0106617	0.075909	-0.0700461	0.104805	0.142197	9.79472	9.84669	9.87063	9.77664	888.186	920.764	9.82094	936.17	877.127	9.8244	0.00346271
Ddx1	ATP-dependent RNA helicase DDX1	DDX1_RAT	0.00162536	0.0730636	0.0106956	0.0530797	-0.05716	0.140789	0.106308	12.6025	12.7019	12.6555	12.6447	6218.94	6662.59	12.653	6452	6403.77	12.6501	-0.00288615
Scg5	Neuroendocrine protein 7B2	G3V714_RAT	0.00126022	0.378254	0.0108436	0.115154	-0.381307	0.613432	0.0122228	10.3125	10.7738	10.4277	10.3924	1271.7	1750.74	10.5615	1377.37	1344.12	10.4102	-0.151321
Unk	Unk zinc finger	D3ZV40_RAT	0.00727146	0.261163	0.0108533	0.0421658	-0.0997352	0.454121	0.0224451	10.5639	10.6704	10.6061	10.5706	1513.75	1629.65	10.6181	1558.64	1520.8	10.5885	-0.0296572
Paip1	Poly(A) binding protein interacting protein 1	A0A0G2JVP5_RAT	0.00083508	0.124206	0.010968	0.0375149	-0.0536866	0.232985	0.0614728	11.5539	11.6424	11.5914	11.5887	3006.47	3196.83	11.5988	3085.67	3080.06	11.5901	-0.00876492
Grb14	Growth factor receptor bound protein 14;Growth factor receptor-bound protein 14	A0A0G2K3B0_RAT	0.00291589	0.0911025	0.0110008	0.0665923	-0.0799782	0.173905	0.0874316	9.88236	10.0065	9.94895	9.92649	943.814	1028.6	9.94575	988.4	973.129	9.93776	-0.00798333
Fmc1	Protein FMC1 homolog	FMC1_RAT	0.0014144	0.0205202	0.0110577	0.229642	-0.130203	0.0406193	0.318962	9.86947	10.2006	10.0991	10.0704	935.417	1176.79	10.0445	1096.82	1075.23	10.0848	0.040309
Pfn2	Profilin;Profilin-2	D3ZDU5_RAT	0.000277031	0.00905241	0.0111924	0.0715668	-0.0264468	0.0180229	0.522332	13.1555	13.2615	13.2271	13.2351	9124.41	9820.19	13.2095	9588.45	9641.81	13.2311	0.0215919
Pdk2	Protein-serine/threonine kinase;[Pyruvate dehydrogenase (acetyl-transferring)] kinase isozyme 2, mitochondrial	A0A8I6AJH2_RAT	0.0101342	0.301913	0.011193	-0.0390137	0.10347	0.512674	0.0186973	12.4516	12.3493	12.4126	12.4528	5601.59	5218.16	12.4014	5452.14	5606.15	12.4328	0.0314616
Asb6	Ankyrin repeat and SOCS box-containing 6	A0A8I6ANG1_RAT	0.14413	0.0490821	0.0113752	0.13271	-0.114451	0.0957552	0.166253	8.48064	8.57757	8.61335	8.46312	357.212	382.037	8.52992	391.63	352.9	8.54019	0.0102701
Nt5dc2	5'-nucleotidase domain containing 2;5'-nucleotidase domain-containing protein 2	A0A8L2QDA9_RAT	0.0443789	0.904183	0.0115838	0.0104403	-0.317934	0.990819	0.00187015	9.66615	9.84708	9.67659	9.52914	812.456	921.012	9.75945	818.357	738.852	9.60475	-0.154699
Afap1	Actin filament associated protein 1;Actin filament associated protein 1;Actin filament associated protein 1;Actin filament associated protein 1;Actin filament-associated protein 1	A0A0G2JVI5_RAT	0.000483318	0.209977	0.0116795	-0.0816406	0.161148	0.375863	0.0341172	8.43521	8.18402	8.35357	8.34517	346.139	290.828	8.31507	327.095	325.197	8.34937	0.0343
Pcdhgc5	Protocadherin gamma C5	C6JUM5_RAT	0.0711527	0.923311	0.0116978	0.00264583	0.106557	0.994119	0.00106334	9.82	9.76891	9.82265	9.87546	903.888	872.437	9.79468	905.547	939.314	9.8493	0.0546169
Ctps1	CTP synthase	F7F0L0_RAT	0.111151	0.0224476	0.0117144	0.0552107	-0.0319359	0.0443913	0.316377	11.4056	11.4432	11.4608	11.4113	2712.89	2784.5	11.4245	2818.73	2723.54	11.4363	0.0117278
Wdr48	WD repeat-containing protein 48	A0A0G2KAW5_RAT	0.0397847	0.0895065	0.0117766	-0.0447289	0.0521764	0.171002	0.0968185	12.1105	12.0557	12.0658	12.1079	4422.17	4257.24	12.0834	4287.17	4414.02	12.087	0.00361654
Clasp2	Cytoplasmic linker associated protein 2	A0A8I5ZZH0_RAT	0.00173533	0.50046	0.0119615	0.012039	-0.055007	0.750459	0.00833633	12.6842	12.7453	12.6963	12.6903	6581.69	6866.3	12.7151	6636.84	6609.43	12.6933	-0.0218041
Nemf	Nuclear export mediator factor	A0A8I6A2E1_RAT	0.00064587	0.300335	0.0119839	-0.0249537	0.0649163	0.510469	0.0207753	11.9383	11.8475	11.9133	11.9124	3924.52	3685.18	11.8936	3857.23	3854.78	11.9129	0.0192674
Pmch	Pro-MCH	A0A8I6ABX9_RAT	0.0076998	0.225301	0.0120318	0.195722	-0.403808	0.399842	0.0321811	9.88044	10.3337	10.0762	9.92991	942.562	1290.5	10.1248	1079.51	975.44	10.0049	-0.119919
Kpna2	Importin subunit alpha	A0A8I5Y0C8_RAT	0.0787849	0.662956	0.0121427	-0.0219978	0.167396	0.886401	0.00461618	10.0917	10.0006	10.0697	10.168	1091.2	1024.42	10.0469	1074.68	1150.45	10.1197	0.0728167
Ubxn1	UBX domain-containing protein 1	UBXN1_RAT	0.0129684	0.334237	0.0121433	0.0318533	-0.0910954	0.55676	0.0177956	12.493	12.5791	12.5249	12.488	5764.71	6118.95	12.5367	5893.41	5744.53	12.5065	-0.0301442
Krt18	Keratin, type I cytoskeletal 18	K1C18_RAT	0.00016271	0.254697	0.012287	-0.0854877	0.1928	0.444523	0.0277195	11.4594	11.1395	11.3739	11.3323	2815.96	2255.94	11.3083	2653.95	2578.5	11.3533	0.0449578
Serpine2	Serpin family E member 2	A0A0G2K2I7_RAT	0.041014	0.256562	0.0123682	0.0470748	-0.106624	0.4473	0.027673	10.6372	10.7243	10.6843	10.6176	1592.61	1691.69	10.6814	1645.44	1571.17	10.6513	-0.0300469
Rnf2	E3 ubiquitin-protein ligase RING2	A0A0G2JTP7_RAT	0.0233742	0.126037	0.012409	0.0891533	-0.124525	0.236188	0.0707431	9.63965	9.77524	9.7288	9.65072	797.671	876.277	9.70904	848.519	803.814	9.69029	-0.01875
Selenot	Selenoprotein T;Thioredoxin reductase-like selenoprotein T	F8WFN1_RAT	0.158516	0.0102168	0.0124289	-0.128927	0.0479479	0.0203292	0.530023	11.1472	11.0794	11.0182	11.1273	2267.94	2163.8	11.1137	2074.06	2236.92	11.0738	-0.0398578
Hikeshi	Protein Hikeshi	HIKES_RAT	0.197135	0.0201967	0.0124622	0.174425	-0.0930729	0.0399855	0.359122	10.6083	10.7019	10.7827	10.6088	1561.06	1665.67	10.6559	1761.68	1561.6	10.6984	0.0425368
Ctc1	CST complex subunit CTC1	A0A8I6AE77_RAT	0.125786	0.0561847	0.0125234	-0.095378	0.0853121	0.109213	0.163893	8.57093	8.49538	8.47555	8.58069	380.283	360.88	8.53365	355.955	382.864	8.52908	-0.00456986
Phaf1	Phagosome assembly factor 1	A0A0G2JWC6_RAT	0.00080437	0.0373461	0.012542	0.0905157	-0.0657292	0.0732976	0.232048	9.581	9.73655	9.67152	9.67082	765.896	853.088	9.66087	815.488	815.094	9.67117	0.010298
Gfra1	GDNF family receptor alpha-1	GFRA1_RAT	0.020414	0.0926476	0.0126287	0.170447	-0.198534	0.176712	0.101623	10.3468	10.5875	10.5173	10.389	1302.3	1538.69	10.4722	1465.61	1340.87	10.4545	-0.0176286
Armh3	Armadillo-like helical domain containing 3	A0A8I5ZM80_RAT	0.000276796	0.166048	0.0126399	0.0591617	-0.0976183	0.304524	0.0518285	9.90905	10.0819	9.96821	9.9843	961.44	1083.83	9.99807	1001.69	1012.92	9.97628	-0.0217934
Stag2	Cohesin subunit SA	A0A0G2K4D9_RAT	0.05064	0.0808284	0.0127196	-0.110864	0.119561	0.155124	0.117952	8.53802	8.41302	8.42716	8.53258	371.707	340.857	8.47688	344.213	370.308	8.48083	0.00395773
Mt-co1	Cytochrome c oxidase subunit 1	COX1_RAT	0.0789393	0.26522	0.0128995	-0.0944493	0.217617	0.460099	0.0279239	12.8024	12.6509	12.708	12.8686	7143.51	6431.49	12.7287	6690.82	7478.61	12.7905	0.0618299
Svop	Synaptic vesicle 2-related protein	A0A8L2PZP2_RAT	0.0450966	0.0184979	0.0129508	0.121792	-0.0609987	0.0366536	0.392637	11.1468	11.249	11.2686	11.188	2267.39	2433.72	11.1988	2467.11	2332.97	11.2288	0.0300567
Slitrk4	SLIT and NTRK-like family, member 4	A0A8I6AET5_RAT	0.192092	0.0322229	0.0130145	-0.0743861	0.0494145	0.0634075	0.269877	10.9981	10.954	10.9237	11.0034	2045.29	1983.69	10.9762	1942.5	2052.81	10.9641	-0.0121043
Grin2b	Glutamate receptor	G3V746_RAT	0.00148818	0.626085	0.0130299	-0.0220749	0.145964	0.860188	0.00587462	12.837	12.6792	12.8149	12.8252	7316.84	6558.68	12.7603	7205.73	7256.98	12.8201	0.0597967
Kcnq2	Eukaryotic translation elongation factor 1 alpha 2	F1M6X3_RAT	0.0228868	0.0382878	0.0130607	0.0588077	-0.0425867	0.0751097	0.237149	11.2691	11.3343	11.328	11.2917	2468.03	2581.99	11.3021	2570.71	2506.88	11.3099	0.00785709
Erp44	BWK4	A6KJF6_RAT	0.212153	0.0131755	0.0131507	0.0658374	-0.0272989	0.0261774	0.484073	11.3975	11.4293	11.4634	11.402	2697.72	2757.76	11.4135	2823.68	2706.06	11.433	0.0195083
Cops5	COP9 signalosome subunit 5	F7EUU4_RAT	0.00461599	0.195442	0.0132224	0.0334765	-0.0609578	0.352686	0.0445052	12.5497	12.6275	12.5832	12.5665	5995.86	6327.69	12.5891	6136.61	6065.89	12.5749	-0.0142396
Abca1	ATP binding cassette subfamily A member 1	A0A8I5ZLK5_RAT	0.00233275	0.327644	0.013281	0.0496227	-0.136601	0.547937	0.0209048	9.78265	9.94942	9.83227	9.81282	880.785	988.722	9.86844	911.608	899.401	9.82258	-0.0458648
Dnajb2	DnaJ heat shock protein family (Hsp40) member B2	A0A8I6A5U2_RAT	0.0321447	0.157248	0.0133039	0.0481777	-0.0757304	0.28977	0.0593432	11.4951	11.5698	11.5433	11.4941	2886.48	3039.98	11.533	2984.5	2884.52	11.5189	-0.0140511
Chadl	Chondroadherin-like	F1LVK3_RAT	0.0211372	0.00186389	0.0133157	-0.264048	0.0232005	0.00372431	0.944773	9.19763	9.00987	8.93358	9.03307	587.168	515.515	9.1068	488.963	523.873	8.98418	-0.122619
Atp2b3	Calcium-transporting ATPase	A0A0G2K9Q6_RAT	0.0233314	0.39438	0.0133969	0.0223938	-0.0742632	0.633224	0.0154481	13.1642	13.2263	13.1865	13.152	9179.2	9583.01	13.1955	9322.79	9102.2	13.1694	-0.0261655
Kif5b	Kinesin-1 heavy chain	KINH_RAT	0.00442775	0.753712	0.0135272	0.00795401	-0.0856281	0.939342	0.00396719	11.8595	11.9372	11.8674	11.8515	3715.81	3921.46	11.8988	3736.35	3695.48	11.8595	-0.0393384
Eea1	Early endosome antigen 1	A0A0G2K051_RAT	0.906501	0.00855876	0.0137268	0.0969325	-0.0305436	0.0170443	0.616196	13.107	13.1029	13.2039	13.0724	8822.64	8797.83	13.105	9435.78	8613.52	13.1397	0.0346916
Kcnip1	Potassium voltage-gated channel interacting protein 1;Kv channel-interacting protein 1;Kv channel-interacting protein 1;Potassium voltage-gated channel interacting protein 1;A-type potassium channel modulatory protein KCNIP1	A0A0G2K0U3_RAT	0.00284898	0.427158	0.0138839	0.0653178	-0.235591	0.671852	0.0140951	8.96521	9.2303	9.03053	8.9947	499.8	600.614	9.10383	522.949	510.124	9.01273	-0.0911055
Cdc5l	Cell division cycle 5-like;Cell division cycle 5-like protein	A0A8I6A562_RAT	0.17738	0.0068966	0.0141135	0.071929	-0.0193739	0.0137456	0.684948	10.7373	10.7714	10.8092	10.752	1707.04	1747.9	10.7544	1794.31	1724.59	10.7809	0.0264599
Klc2	Kinesin light chain	A0A8I5Y868_RAT	0.0115536	0.974369	0.0141283	-0.000870363	-0.100252	0.999343	0.00170594	12.462	12.5346	12.4612	12.4344	5642.2	5933.25	12.4988	5638.8	5534.95	12.4478	-0.0509549
Adgrl2	Adhesion G protein-coupled receptor L2	A0A8I5ZZY9_RAT	0.232014	0.230772	0.0142808	-0.0413441	0.0833644	0.408288	0.0393373	11.293	11.2517	11.2516	11.3351	2509.11	2438.42	11.2725	2438.23	2583.47	11.294	0.0214666
Camlg	Calcium modulating ligand;Guided entry of tail-anchored proteins factor;Guided entry of tail-anchored proteins factor CAMLG	A0A8I6AH13_RAT	0.0403284	0.189663	0.0143857	0.0554768	-0.0968383	0.343353	0.0518304	11.3912	11.4799	11.4467	11.3831	2685.88	2856.26	11.4362	2791.17	2670.83	11.4152	-0.0210126
Sh3glb2	Endophilin-B2	A0A0G2K9P4_RAT	0.0016374	0.634902	0.0144207	0.0267831	-0.179035	0.866703	0.00664336	10.0562	10.2506	10.0829	10.0716	1064.65	1218.26	10.1567	1084.6	1076.08	10.0773	-0.0793883
Lias	Lipoyl synthase, mitochondrial	LIAS_RAT	0.153601	0.214026	0.0144367	-0.0439434	0.0835382	0.382245	0.0443137	11.0598	11.0092	11.0159	11.0927	2134.74	2061.03	11.0347	2070.7	2183.9	11.0548	0.0200856
Prpf4b	Serine/threonine-protein kinase PRP4 homolog	A0A0G2K249_RAT	0.0339437	0.0218175	0.0144965	0.0722599	-0.0374007	0.0431589	0.390167	10.7948	10.8611	10.8671	10.8237	1776.47	1860.07	10.8284	1867.72	1812.47	10.8456	0.0172109
Map4k3	Mitogen-activated protein kinase kinase kinase kinase;Mitogen-activated protein kinase kinase kinase kinase 3;Mitogen-activated protein kinase kinase kinase kinase	A0A0G2JVZ8_RAT	0.000193099	0.833683	0.0145904	-0.00961322	0.157396	0.972339	0.00340382	12.2652	12.0707	12.2555	12.2281	4922.45	4301.59	12.1712	4889.75	4797.45	12.2419	0.0706814
Dpf1	Double PHD fingers 1;Double PHD fingers 1;Zinc finger protein neuro-d4	A0A0H2UHS4_RAT	0.0511976	0.0681404	0.0146913	-0.0621197	0.0582989	0.131638	0.164286	9.93072	9.86402	9.8686	9.92232	975.986	931.895	9.89776	934.854	970.323	9.89571	-0.00204571
Rab13	Ras-related protein Rab-13	RAB13_RAT	0.0457221	0.0949655	0.0147887	0.0702863	-0.079134	0.180912	0.119752	12.4953	12.5803	12.5656	12.5012	5773.65	6124.22	12.5384	6061.9	5797.34	12.5337	-0.0046913
Lrrc8a	Volume-regulated anion channel subunit LRRC8A	LRC8A_RAT	0.0682855	0.54472	0.0148011	0.0197054	-0.0983504	0.79272	0.00964906	11.6158	11.6767	11.6355	11.5783	3138.27	3273.68	11.6465	3181.43	3057.94	11.6072	-0.0393616
Cep192	Centrosomal protein 192	A0A8I6A776_RAT	0.134106	0.137421	0.0148089	-0.0465078	0.0652001	0.255958	0.0800667	10.6101	10.5631	10.5636	10.6283	1562.96	1512.95	10.5868	1513.38	1582.89	10.5963	0.00951908
Rplp2l2	Large ribosomal subunit protein P2	D4A4D5_RAT	0.0206358	0.193608	0.0148963	0.0946505	-0.16611	0.349731	0.052849	13.1	13.2743	13.1947	13.1082	8780.01	9907.78	13.1898	9375.35	8830.24	13.1521	-0.0377144
Isoc1	Isochorismatase domain-containing protein 1	ISOC1_RAT	0.000156307	0.109792	0.0149913	0.100029	-0.121988	0.20753	0.104503	11.1871	11.4516	11.2872	11.3296	2331.63	2800.69	11.3254	2499.03	2573.62	11.3085	-0.0168739
Chga	Chromogranin-A	A0A8I6G7X3_RAT	0.000980731	0.115335	0.0150485	0.127307	-0.159667	0.217367	0.0995306	12.281	12.5694	12.4083	12.4097	4976.9	6078.1	12.4324	5436.03	5441.31	12.409	-0.0233735
Uqcrq	Cytochrome b-c1 complex subunit 8	QCR8_RAT	0.0579975	0.411034	0.0152586	-0.184707	0.624235	0.653118	0.0173529	13.7418	13.3043	13.5571	13.9285	13698.9	10115.5	13.5395	12052.7	15591.9	13.7547	0.215165
Bdh1	D-beta-hydroxybutyrate dehydrogenase, mitochondrial;D-beta-hydroxybutyrate dehydrogenase, mitochondrial	A0A0G2JSH2_RAT	8.04014e-05	0.0127421	0.0153098	-0.116581	0.0434377	0.0253218	0.550936	13.175	12.973	13.0584	13.0164	9248.31	8040.18	13.0775	8530.37	8285.94	13.0376	-0.0399502
Rab9a	Ras-related protein Rab-9A	RAB9A_RAT	0.00429649	0.0558398	0.0153734	0.0646811	-0.0536629	0.108562	0.206178	10.6695	10.7702	10.7342	10.7166	1628.69	1746.49	10.7207	1703.37	1682.72	10.7254	0.00465669
Lrch2	Leucine rich repeats and calponin homology domain containing 2	D4A456_RAT	0.234362	0.0864488	0.0153844	0.092386	-0.0973869	0.165424	0.137942	9.27093	9.33412	9.36331	9.23673	617.771	645.431	9.30287	658.625	603.3	9.30141	-0.00145859
Lcp1	Lymphocyte cytosolic protein 1	A0A0G2K014_RAT	0.0503826	0.302852	0.0153921	0.040449	-0.100195	0.513985	0.0292116	11.6118	11.6906	11.6523	11.5904	3129.72	3305.41	11.6518	3218.71	3083.64	11.6217	-0.0300792
Dpp6	A-type potassium channel modulatory protein DPP6	A0A8I6A0E2_RAT	0.000294641	0.0986006	0.0154975	0.0526119	-0.0596478	0.187479	0.121827	13.0771	13.2044	13.1297	13.1447	8641.81	9438.6	13.1421	8962.77	9056.32	13.1372	-0.00490078
Atox1	Copper transport protein ATOX1	A0A8I6ASE1_RAT	0.0679743	0.00334712	0.0155042	0.125018	-0.0170959	0.00668304	0.887357	10.8431	10.9171	10.9681	10.9	1836.92	1933.62	10.8806	2003.2	1910.84	10.9344	0.0538884
Gnas	Guanine nucleotide-binding protein G(s) subunit alpha	A0A8I6A4D8_RAT	0.0139929	0.862909	0.0155157	0.00688025	-0.137022	0.981206	0.00340038	12.9453	13.0488	12.9522	12.9118	7887.34	8473.97	12.998	7925.04	7706.18	12.9321	-0.0658573
C9orf72	Guanine nucleotide exchange factor C9orf72 homolog;Similar to RIKEN cDNA 3110043O21	CI072_RAT	0.00970466	0.528631	0.0155842	0.0329312	-0.155053	0.777812	0.0110895	10.7231	10.8664	10.756	10.7113	1690.34	1866.81	10.7965	1729.37	1676.59	10.7338	-0.0626651
Mars2	Methionine--tRNA ligase, mitochondrial	D4A9V7_RAT	0.00133036	0.0899567	0.0156998	-0.0433828	0.0464682	0.171821	0.135783	10.9241	10.8361	10.8807	10.8825	1943.08	1828.03	10.8808	1885.52	1887.87	10.8816	0.000871234
Mtch2	Mitochondrial carrier 2	A0A8I6ACP2_RAT	0.0486411	0.189776	0.0157575	-0.0588184	0.100296	0.343538	0.0584379	13.484	13.3937	13.4251	13.494	11457.2	10762.6	13.4396	10999.5	11537.4	13.46	0.0204448
Wdfy1	WD repeat and FYVE domain containing 1	A0A0G2K3L8_RAT	0.0185468	0.0924785	0.0158767	0.060737	-0.0658549	0.176405	0.133824	12.5922	12.6794	12.653	12.6136	6175.09	6559.69	12.6365	6440.61	6266.99	12.6334	-0.00308249
Cyria	CYFIP-related Rac1 interactor A	A6HAQ2_RAT	0.00955219	0.284835	0.0158805	-0.0449283	0.104671	0.488539	0.0335246	12.4255	12.3108	12.3806	12.4155	5501.06	5080.83	12.3693	5332.38	5463.16	12.3981	0.0288387
Nme7	NME/NM23 family member 7;NME/NM23 family member 7;Nucleoside diphosphate kinase homolog 7	A0A8I5Y7G4_RAT	0.00481941	0.375309	0.01604	-0.0630097	0.190491	0.609762	0.0218619	10.6288	10.4147	10.5658	10.6052	1583.4	1365	10.5257	1515.74	1557.67	10.5856	0.0599059
Gbp2	Guanylate binding protein 2;Guanylate-binding protein 2	Q5PQW8_RAT	0.163932	0.00361962	0.0161609	0.200126	-0.027993	0.00722613	0.884601	10.2134	10.3035	10.4135	10.2755	1187.26	1263.75	10.2592	1363.92	1239.47	10.3462	0.0870141
Slc1a2	Excitatory amino acid transporter 2	EAA2_RAT	0.0794005	0.904066	0.0162327	0.00769401	0.23653	0.990797	0.00168373	16.1919	16.0767	16.1996	16.3133	74860.1	69116.7	16.1355	75260.4	81430.3	16.2576	0.122083
Tmem151a	Transmembrane protein 151A	M0RAG0_RAT	0.0122251	0.296918	0.0162477	0.0648497	-0.155822	0.505675	0.0324953	8.38567	8.54912	8.45052	8.39329	334.455	374.576	8.46971	349.832	336.227	8.42219	-0.0475159
Spryd7	SPRY domain-containing protein 7	SPRY7_RAT	0.00737315	0.0793703	0.0164678	0.0742095	-0.0728789	0.152441	0.162061	9.9167	10.0345	9.99091	9.96159	966.55	1048.76	9.97679	1017.57	997.098	9.97632	-0.000461606
Ccdc127	Coiled-coil domain containing 127;Coiled-coil domain-containing protein 127	A0A8I6A8F9_RAT	0.075815	0.136838	0.016536	0.0987173	-0.133703	0.254951	0.0924522	10.9219	11.0408	11.0207	10.9071	1940.13	2106.71	10.9826	2077.53	1920.25	10.965	-0.0175988
Ppif	Peptidyl-prolyl cis-trans isomerase;Peptidyl-prolyl cis-trans isomerase F, mitochondrial	A0A8L2Q6S2_RAT	0.0291769	0.280513	0.01655	-0.0514169	0.117049	0.482339	0.0363334	9.94869	9.84127	9.89727	9.95832	988.22	917.312	9.89598	953.62	994.838	9.92812	0.0321392
Gprc5b	G protein-coupled receptor, class C, group 5, member B;G protein-coupled receptor, class C, group 5, member B	A0A0G2K4B0_RAT	0.00321294	0.624309	0.0165619	0.0442659	-0.277981	0.858856	0.00852716	11.4892	11.7772	11.5334	11.4993	2874.63	3509.98	11.6404	2964.2	2894.84	11.5164	-0.123935
Suclg2	Succinate--CoA ligase [GDP-forming] subunit beta, mitochondrial;Succinate--CoA ligase [GDP-forming] subunit beta, mitochondrial;Succinate--CoA ligase [GDP-forming] subunit beta, mitochondrial	A0A8I5ZV34_RAT	0.00228725	0.701812	0.0165778	0.0206673	-0.171916	0.911084	0.00650123	10.8567	11.036	10.8773	10.8641	1854.33	2099.73	10.9491	1881.08	1863.85	10.8707	-0.0783932
Iqsec3	IQ motif and Sec7 domain ArfGEF 3;IQ motif and SEC7 domain-containing protein 3	F1LPA3_RAT	0.0185259	0.621164	0.016777	0.0345478	-0.214134	0.856483	0.00879558	11.5995	11.7724	11.634	11.5582	3103.08	3498.1	11.6885	3178.29	3015.59	11.5966	-0.0918827
Eif3g	Eukaryotic translation initiation factor 3 subunit G	A0A8I6A906_RAT	0.0125339	0.066384	0.0167836	0.0501705	-0.0442967	0.128361	0.194999	11.2544	11.3245	11.3046	11.2802	2442.98	2564.57	11.2899	2529.43	2487.03	11.2925	0.00256299
Syt6	Synaptotagmin-6;Synaptotagmin 6;Synaptotagmin 6;Synaptotagmin-6	A0A0G2JW68_RAT	0.275629	0.035069	0.0169177	0.088127	-0.0547916	0.0689082	0.326588	10.626	10.6702	10.7141	10.6154	1580.28	1629.49	10.6483	1679.82	1568.77	10.6656	0.0173416
Arl3	ADP-ribosylation factor-like protein 3	A0A8I5ZWC9_RAT	0.000318211	0.0768651	0.0170022	0.0672571	-0.0641559	0.147822	0.173154	12.0173	12.1675	12.0845	12.1034	4145.32	4600.31	12.0943	4343.14	4400.22	12.094	-0.000373733
Atp1b2	Sodium/potassium-transporting ATPase subunit beta-2;Sodium/potassium-transporting ATPase subunit beta	AT1B2_RAT	0.00487052	0.768916	0.0170291	0.0204437	-0.226822	0.9466	0.00539053	14.303	14.5137	14.3234	14.2869	20213	23391.5	14.4122	20501.5	19988.4	14.3053	-0.106916
Dner	Delta/notch-like EGF repeat containing	A0A1W2Q656_RAT	5.7538e-05	0.742212	0.017069	0.0210053	-0.205782	0.933545	0.0059225	9.16647	9.46574	9.18747	9.25996	574.621	707.085	9.32385	583.049	613.092	9.22417	-0.0996795
Kng1	Kininogen 1;T-kininogen 2	A0A8L2R8P7_RAT	0.0532406	0.000369359	0.0171082	0.942895	0.107798	0.000738582	0.875451	10.4528	10.9229	11.3957	11.0307	1401.59	1941.48	10.707	2694.39	2092.1	11.2248	0.517796
Ndufs3	NADH dehydrogenase [ubiquinone] iron-sulfur protein 3, mitochondrial	D3ZG43_RAT	0.00939091	0.300927	0.0171233	-0.0253055	0.0607661	0.511297	0.0342647	13.912	13.8451	13.8867	13.9058	15414.9	14715.7	13.8789	15146.9	15348.7	13.8963	0.0173732
Tmem167a	Protein kish	D3ZKR8_RAT	0.00720907	0.318732	0.0173242	-0.0579033	0.146161	0.535874	0.0318645	10.6532	10.4879	10.5953	10.6341	1610.43	1436.06	10.5729	1547.08	1589.18	10.6148	0.0418916
Fis1	Fission, mitochondrial 1;Mitochondrial fission 1 protein	A0A8I6A509_RAT	0.00284552	0.277125	0.0173283	0.0472647	-0.105287	0.477452	0.0394307	13.5231	13.6626	13.5704	13.5573	11772.3	12967.2	13.5945	12164.3	12054.6	13.5638	-0.0306809
Rtcb	RNA-splicing ligase RtcB homolog	RTCB_RAT	0.00157817	0.267927	0.0173752	0.0357087	-0.0772549	0.464069	0.0415851	12.0096	12.1202	12.0453	12.0429	4123.39	4451.8	12.066	4226.73	4219.68	12.0441	-0.0218313
Sel1l	SEL1L adaptor subunit of ERAD E3 ubiquitin ligase;Protein sel-1 homolog 1	G3V9D3_RAT	0.0236059	0.0580401	0.0173978	0.0755526	-0.0611118	0.112712	0.227592	9.55478	9.6463	9.63034	9.58519	752.102	801.358	9.60127	792.539	768.122	9.60794	0.00667142
Hcls1	Hematopoietic cell specific Lyn substrate 1	F7F5Q9_RAT	0.32354	0.858187	0.0175219	-0.013622	-0.283332	0.979889	0.00163125	9.67787	9.75378	9.66425	9.47044	819.084	863.335	9.71632	811.387	709.394	9.5706	-0.145724
Wdr41	WD repeat domain 41	A0A8I5ZYE1_RAT	0.0598138	0.0536288	0.0176607	0.0772265	-0.0594538	0.104382	0.246783	10.7985	10.8737	10.8757	10.8142	1780.99	1876.28	10.8366	1878.92	1800.53	10.8453	0.00872408
Dnaja3	DnaJ heat shock protein family (Hsp40) member A3	A0A0G2K5E4_RAT	0.0249122	0.085692	0.0176692	0.158034	-0.158265	0.164041	0.16325	10.1516	10.3618	10.3096	10.2036	1137.44	1315.89	10.2605	1269.12	1179.17	10.2576	-0.00296765
Ptprm	protein-tyrosine-phosphatase	A0A0G2K8V0_RAT	0.0589517	0.299387	0.0177698	0.027325	-0.0647269	0.509142	0.036372	9.56033	9.61121	9.58766	9.54648	755	782.101	9.586	769.436	747.787	9.56722	-0.0187783
Mtmr9	Myotubularin related protein 9	A6K6G4_RAT	0.00112082	0.249806	0.0178717	0.0298537	-0.0605415	0.437209	0.0477814	12.0145	12.1067	12.0444	12.0462	4137.37	4410.49	12.0613	4223.87	4229.24	12.0453	-0.0160804
Dip2c	Disco-interacting protein 2 homolog C	A0A8I6G2N3_RAT	0.0162901	0.168041	0.0179291	0.0291844	-0.044159	0.307844	0.0804972	10.6241	10.6768	10.6532	10.6326	1578.19	1636.93	10.6507	1610.44	1587.58	10.643	-0.00769125
Htatip2	Oxidoreductase HTATIP2	A0A0G2QC15_RAT	0.0832239	0.147347	0.0179343	-0.0740222	0.102628	0.272982	0.0940412	10.3504	10.2612	10.2764	10.3638	1305.5	1227.2	10.3065	1240.2	1317.68	10.3207	0.0142752
Ddt	D-dopachrome decarboxylase	DOPD_RAT	0.185783	0.060088	0.0179687	0.064173	-0.052262	0.116565	0.22872	13.3493	13.3937	13.4134	13.3414	10435.9	10762.2	13.3716	10910.5	10379.3	13.3779	0.00623372
Dnaaf2	Protein kintoun	F1LMB5_RAT	0.0258258	0.017187	0.018078	-0.168146	0.0675897	0.0340786	0.533884	9.76042	9.60417	9.59227	9.67176	867.318	778.293	9.68441	771.901	815.623	9.63256	-0.0518449
Ap5z1	Adaptor related protein complex 5 subunit zeta 1	A0A0G2JYJ5_RAT	0.255537	0.00283265	0.0181213	-0.246653	0.0209144	0.00565727	0.953105	8.35099	8.2635	8.10434	8.28441	326.511	307.299	8.30791	275.2	311.786	8.19718	-0.110724
Cct8	T-complex protein 1 subunit theta	D4ACB8_RAT	0.00604826	0.361924	0.0181652	0.0208188	-0.0588865	0.592859	0.0277846	13.797	13.8637	13.8178	13.8048	14233.4	14907	13.8307	14440.3	14310.8	13.8113	-0.0194048
Fahd1	Oxaloacetate tautomerase FAHD1, mitochondrial	FAHD1_RAT	0.0825142	0.20047	0.0182956	-0.0352124	0.0599699	0.360752	0.0663129	11.9326	11.8842	11.8973	11.9442	3908.91	3780.05	11.9086	3814.66	3940.49	11.9209	0.012366
Cnot3	CCR4-NOT transcription complex, subunit 3	D3ZUV9_RAT	0.151241	0.0700527	0.018538	0.057521	-0.0504633	0.135198	0.207221	10.7254	10.7704	10.7829	10.72	1693	1746.72	10.7481	1761.87	1686.67	10.7518	0.003696
Upf2	UPF2, regulator of nonsense mediated mRNA decay;UPF2, regulator of nonsense mediated mRNA decay	A0A0U1RRS6_RAT	0.0149025	0.106656	0.0185416	0.0806391	-0.0903994	0.201937	0.139084	9.52092	9.64642	9.60155	9.55602	734.651	801.425	9.58503	776.884	752.749	9.57897	-0.00606496
Timm23-ps8	Mitochondrial import inner membrane translocase subunit TIM23	Q5XIW0_RAT	0.0246609	0.112327	0.0187626	0.0815729	-0.0940034	0.212036	0.133733	11.4451	11.5633	11.5267	11.4693	2788.23	3026.19	11.5054	2950.42	2835.29	11.4983	-0.00713882
Abhd12	Lysophosphatidylserine lipase ABHD12	ABD12_RAT	0.349444	0.73918	0.0188756	0.00802918	-0.0761359	0.931973	0.00699759	11.6593	11.682	11.6673	11.6059	3234.46	3285.81	11.6707	3252.52	3116.9	11.6369	-0.033771
Dpp10	Inactive dipeptidyl peptidase 10	DPP10_RAT	7.25285e-06	0.00214754	0.0190063	0.0528702	-0.00219008	0.00429047	0.98782	12.9036	12.9895	12.9565	12.9873	7662.7	8132.7	12.9472	7948.72	8120.37	12.972	0.0247834
Sh3rf3	RING-type E3 ubiquitin transferase	M0R6D9_RAT	0.00148375	0.308279	0.0190502	-0.0647412	0.154811	0.521522	0.0383398	8.37862	8.15881	8.31388	8.31362	332.826	285.79	8.2729	318.22	318.164	8.31375	0.0408529
Mtm1	Myotubularin	A0A8I5ZPW5_RAT	0.0239645	0.608941	0.0190943	-0.0119638	0.0693765	0.847073	0.0111941	9.59678	9.54157	9.58481	9.61095	774.314	745.246	9.56944	767.92	781.96	9.59794	0.0285015
Txndc15	Thioredoxin domain-containing protein 15	TXD15_RAT	0.00260749	0.396366	0.0191669	-0.0317087	0.0977034	0.635625	0.0257592	11.03	10.9084	10.9983	11.0061	2091.1	1921.99	10.9705	2045.65	2056.66	11.0022	0.0317204
Nufip2	Nuclear FMR1 interacting protein 2	A0A8I5ZQZ1_RAT	0.0524858	0.0503022	0.0192642	0.074196	-0.0532021	0.098074	0.283591	10.0809	10.1544	10.1551	10.1012	1083.08	1139.65	10.1181	1140.23	1098.39	10.1284	0.0102816
Cacybp	Calcyclin-binding protein	CYBP_RAT	0.00141965	0.217288	0.019452	0.0654044	-0.116282	0.387362	0.0647522	12.5125	12.6959	12.5779	12.5797	5843	6635.27	12.6071	6113.99	6121.45	12.5788	-0.0283523
Klhl11	Kelch-like family member 11	D3ZPJ1_RAT	0.0859156	0.00603532	0.0194523	0.123471	-0.0222474	0.0120342	0.837318	9.44678	9.52076	9.57025	9.49851	697.853	734.572	9.48424	760.208	723.331	9.53483	0.0505838
Armcx2	Armadillo repeat containing, X-linked 2	Q642B5_RAT	0.00123973	0.286279	0.0194648	-0.0441833	0.0983111	0.490602	0.0441456	13.1908	13.0448	13.1466	13.1431	9350.39	8450.44	13.1197	9068.37	9046.36	13.1449	0.0252189
Impdh2	Inosine-5'-monophosphate dehydrogenase 2	IMDH2_RAT	0.270449	0.00987512	0.0195302	0.078101	-0.0207425	0.0196527	0.717281	11.3012	11.3329	11.3793	11.3122	2523.52	2579.61	11.3172	2663.89	2542.78	11.3461	0.0289825
Kcnj10	Potassium inwardly-rectifying channel, subfamily J, member 10;ATP-sensitive inward rectifier potassium channel 10	A0A8I6G3K4_RAT	0.00494703	0.319058	0.0195372	0.144776	-0.355233	0.536318	0.0376781	11.0968	11.5322	11.2415	11.177	2190.06	2961.69	11.3308	2421.24	2315.28	11.2096	-0.121235
Moxd1	Monooxygenase, DBH-like 1	G3V9S5_RAT	0.0212775	0.184101	0.0195747	-0.0702546	0.110424	0.33431	0.0806329	10.1706	10.0447	10.1003	10.1551	1152.51	1056.22	10.109	1097.73	1140.24	10.128	0.0189726
Pgpep1	Pyroglutamyl-peptidase 1	PGPI_RAT	0.0516017	0.0147893	0.0196466	-0.11591	0.0402552	0.0293599	0.608912	10.8209	10.7301	10.7049	10.7704	1808.85	1698.61	10.7762	1669.21	1746.67	10.738	-0.0381694
Slc35b4	Solute carrier family 35 member B4	A0A8I5Y6Z8_RAT	0.202061	0.400329	0.0196694	-0.075266	0.233132	0.640395	0.0262888	10.3154	10.2002	10.2401	10.4334	1274.19	1176.46	10.259	1209.42	1382.79	10.34	0.0810187
Trim9	RING-type E3 ubiquitin transferase	A0A8I6AAA7_RAT	0.00125144	0.290765	0.0196731	-0.0546674	0.122987	0.496986	0.043783	11.5658	11.3836	11.5111	11.5066	3031.46	2671.84	11.4776	2918.74	2909.59	11.5089	0.0312876
Rasip1	Ras interacting protein 1	A0A8L2QHS0_RAT	0.11506	0.13919	0.0196913	0.0858279	-0.111451	0.259006	0.112667	9.22153	9.31324	9.30735	9.20178	596.975	636.156	9.26811	633.568	588.862	9.25554	-0.012575
Pick1	PRKCA-binding protein	PICK1_RAT	0.0156265	0.0573909	0.0197072	0.0570533	-0.0436529	0.111488	0.261499	10.7462	10.8203	10.8032	10.7766	1717.57	1808.11	10.7837	1786.86	1754.22	10.79	0.00628573
Ilvbl	2-hydroxyacyl-CoA lyase 2	D4ACG2_RAT	0.0026299	0.328813	0.0198129	0.0307362	-0.0773492	0.549508	0.0366702	9.79686	9.89897	9.8276	9.82162	889.506	954.742	9.84882	908.66	904.902	9.82461	-0.0242066
Tbk1	TANK-binding kinase 1	D4A7D3_RAT	0.0917616	0.00659949	0.0199453	0.0847717	-0.0160656	0.0131554	0.825713	10.5896	10.6401	10.6744	10.624	1540.99	1595.82	10.6151	1634.25	1578.15	10.6494	0.0343527
C1qbp	Complement component 1 Q subcomponent-binding protein, mitochondrial;Complement component 1 Q subcomponent-binding protein, mitochondrial	A0A8L2QIZ5_RAT	0.0609239	0.183532	0.0200901	-0.0609818	0.0949195	0.333381	0.0837009	15.0957	15.0084	15.0347	15.1033	35015.6	32959.2	15.0527	33566.4	35200.6	15.0694	0.0167158
Acaca	Acetyl-CoA carboxylase 1	A0A8I5ZM24_RAT	0.00336032	0.835445	0.0202911	0.00407455	-0.0635555	0.972922	0.0056867	10.6779	10.7402	10.682	10.6767	1638.26	1710.54	10.7094	1642.89	1636.82	10.6794	-0.0300742
Ro60	Ro60, Y RNA binding protein	D3ZRN5_RAT	0.124935	0.451279	0.0203553	0.0214603	-0.0762432	0.698905	0.0223602	11.1834	11.2278	11.2049	11.1516	2325.63	2398.37	11.2058	2360.49	2274.92	11.1785	-0.0273167
Uqcrc2	Ubiquinol cytochrome c reductase core protein 2;Cytochrome b-c1 complex subunit 2, mitochondrial	A0A8I6A888_RAT	0.136152	0.490528	0.0203906	-0.0174532	0.0694073	0.740439	0.0191934	15.6135	15.5752	15.596	15.6446	50133.4	48818.9	15.5944	49530.5	51225	15.6205	0.0260538
Kcnh1	Potassium voltage-gated channel subfamily H member 1;Voltage-gated delayed rectifier potassium channel KCNH1	A0A8L2Q1G4_RAT	0.0439949	0.49905	0.0204337	-0.0189984	0.0774184	0.749049	0.0186294	9.92505	9.86654	9.90605	9.94396	972.16	933.522	9.89609	959.442	984.986	9.92513	0.0290379
Tmem177	Transmembrane protein 177	TM177_RAT	0.087673	0.037595	0.0204379	0.18512	-0.109642	0.0737766	0.37058	10.8844	11.0344	11.0695	10.9248	1890.25	2097.48	10.9614	2149.05	1943.99	10.999	0.0376013
Tnfaip8l3	TNF alpha induced protein 8 like 3	A0A8I5ZYA0_RAT	0.0195762	0.280008	0.0205824	0.0670105	-0.144143	0.481612	0.0492458	10.4907	10.6413	10.5577	10.4972	1438.84	1597.21	10.568	1507.25	1445.34	10.5278	-0.0402145
Gaa	Lysosomal alpha-glucosidase	M0R544_RAT	0.579502	0.408594	0.0205922	0.174155	-0.546356	0.650239	0.0271211	10.0179	10.1342	10.192	9.58788	1036.75	1123.85	10.0772	1169.77	769.553	9.92134	-0.155879
Nap1l4	Nucleosome assembly protein 1-like 4	A0A0H2UHZ2_RAT	0.00677146	0.193124	0.020861	0.0473203	-0.075566	0.348951	0.0825202	12.3617	12.4655	12.409	12.3899	5263.06	5655.56	12.4145	5438.56	5366.96	12.3995	-0.0150239
Ubqln2	Ubiquilin 2	D4AA63_RAT	0.0112342	0.0272816	0.0209587	0.0888264	-0.0431179	0.0538189	0.463853	12.8557	12.9593	12.9446	12.9161	7412.48	7963.88	12.9084	7883.2	7729.39	12.9304	0.021996
ENSRNOG00000068788	Pyruvate kinase	A0A8I6A7K2_RAT	0.00534847	0.461155	0.0209893	-0.0531981	0.193068	0.709646	0.0224834	10.7953	10.5803	10.7421	10.7734	1777.12	1531.08	10.6918	1712.79	1750.32	10.7579	0.0660184
Engase	mannosyl-glycoprotein endo-beta-N-acetylglucosaminidase	A0A8I6GLC2_RAT	0.0440353	0.212933	0.0210941	-0.0926171	0.15851	0.380525	0.0739965	9.38582	9.23258	9.2932	9.39109	668.978	601.566	9.31123	627.381	671.429	9.34297	0.0317432
Slc25a5	ADP/ATP translocase 2	ADT2_RAT	0.00330456	0.510568	0.0211787	-0.0222714	0.0931345	0.760456	0.0188017	18.2314	18.1241	18.2091	18.2172	307747	285683	18.1787	303033	304734	18.2132	0.0344393
Foxred1	FAD-dependent oxidoreductase domain-containing protein 1	D3ZEH2_RAT	0.0283639	0.238528	0.0211825	-0.0440824	0.0823182	0.42016	0.0640672	11.6015	11.5168	11.5574	11.5992	3107.33	2930.32	11.5598	3013.82	3102.39	11.5784	0.0186489
Ngly1	Peptide-N(4)-(N-acetyl-beta-glucosaminyl)asparagine amidase	NGLY1_RAT	0.275913	0.858984	0.0211843	-0.00744815	-0.15089	0.980114	0.002228	9.72135	9.76751	9.7139	9.61662	844.146	871.591	9.74461	839.799	785.037	9.66608	-0.078534
Atp2c1	Calcium-transporting ATPase	A0A8I5Y5G2_RAT	0.0928798	0.280912	0.0212026	-0.0241233	0.0516315	0.482913	0.0510558	11.304	11.2658	11.2799	11.3175	2528.4	2462.38	11.285	2486.47	2552.1	11.2988	0.0137502
Psme4	Proteasome activator subunit 4	A0A0G2K9R9_RAT	0.618128	0.269682	0.0214853	-0.0503567	0.103675	0.466636	0.0551145	9.04491	9.02237	8.99455	9.12604	528.189	520	9.03368	510.07	558.743	9.06179	0.0281128
Cspg4	Chondroitin sulfate proteoglycan 4	CSPG4_RAT	0.55202	0.170588	0.0215839	0.0282824	-0.040926	0.312076	0.100146	11.2354	11.2475	11.2637	11.2066	2411.03	2431.34	11.2415	2458.76	2363.34	11.2354	-0.00605195
Faim2	Protein lifeguard 2	M0R531_RAT	0.0308039	0.288535	0.0215845	0.097241	-0.212101	0.493818	0.0503292	12.0263	12.2307	12.1235	12.0186	4171.27	4806.24	12.1321	4462.11	4149.13	12.072	-0.0600942
Cct2	T-complex protein 1 subunit beta	A0A8I6GLE7_RAT	0.00470448	0.0887678	0.0216018	0.0475716	-0.0452686	0.169656	0.198072	13.4785	13.5614	13.5261	13.5161	11414.2	12089	13.5206	11796.8	11715.5	13.5211	0.000565278
Slc7a6os	Probable RNA polymerase II nuclear localization protein SLC7A6OS	G3V8N8_RAT	0.0199001	0.0285049	0.0216335	0.162821	-0.0797158	0.0561973	0.46383	8.24414	8.41823	8.40697	8.33852	303.204	342.09	8.33381	339.429	323.701	8.37315	0.0393344
Inpp5b	phosphoinositide 5-phosphatase	F1LP71_RAT	0.103608	0.0644045	0.0216628	0.0688825	-0.0541713	0.124661	0.262471	9.66278	9.72297	9.73166	9.6688	810.563	845.097	9.69319	850.203	813.953	9.70058	0.00738404
Pea15	Astrocytic phosphoprotein PEA-15	PEA15_RAT	0.00301661	0.363381	0.0217147	0.0818978	-0.222818	0.594716	0.035611	13.791	14.0788	13.8729	13.856	14174	17304.1	13.9421	15001.9	14827.7	13.8645	-0.0776034
Purb	Transcriptional regulator protein Pur-beta	PURB_RAT	0.000380953	0.385792	0.0218623	-0.0358334	0.103819	0.622748	0.03259	13.3214	13.1572	13.2856	13.261	10236.2	9135.18	13.2416	9985.06	9816.8	13.2733	0.031711
Tprkb	Tp53rk binding protein	G3V805_RAT	0.600364	0.0700745	0.0219031	-0.0826734	0.0680017	0.135238	0.247577	10.3799	10.3566	10.2972	10.4246	1332.44	1311.13	10.3683	1258.23	1374.41	10.3623	-0.00597654
Shoc2	Leucine-rich repeat protein SHOC-2	SHOC2_RAT	0.768474	0.194537	0.021943	-0.0465576	0.0736401	0.35123	0.0873037	10.1632	10.1528	10.1166	10.2264	1146.65	1138.4	10.158	1110.23	1198.02	10.1726	0.0145759
Dpysl2	Dihydropyrimidinase-related protein 2	A0A8I6ANE0_RAT	0.00105684	0.3418	0.0220221	0.0266134	-0.0677575	0.566773	0.0400535	17.0233	17.1238	17.0499	17.056	133204	142816	17.0744	135684	136264	17.053	-0.0214443
Cc2d1a	Coiled-coil and C2 domain-containing protein 1A	C2D1A_RAT	0.394684	0.154584	0.0220259	0.0367087	-0.0493265	0.285272	0.115063	12.6963	12.718	12.733	12.6686	6636.76	6737.29	12.7071	6807.8	6510.83	12.7012	-0.00599095
Larp1	La ribonucleoprotein 1, translational regulator	A0A8I6GJC3_RAT	0.00766597	0.597513	0.0221628	0.012199	-0.0660382	0.838004	0.0146276	11.5537	11.6193	11.5659	11.5533	3006.08	3145.99	11.5869	3031.61	3005.24	11.5596	-0.027279
Slc25a4	ADP/ATP translocase	Q6P9Y4_RAT	0.0207096	0.450611	0.022289	-0.0395954	0.137479	0.698172	0.0256108	16.8599	16.733	16.8203	16.8705	118939	108925	16.7978	115719	119816	16.8456	0.0477654
Ctsz	Cathepsin Z	CATZ_RAT	0.0903044	0.0729606	0.0224007	0.0823228	-0.0687214	0.140598	0.245013	11.0022	11.0798	11.0846	11.011	2051.2	2164.42	11.0415	2171.65	2063.74	11.0483	0.00674855
Ttc7b	Tetratricopeptide repeat domain 7B	A0A0G2JXJ6_RAT	0.453869	0.298412	0.0224517	0.0236424	0.0998906	0.507774	0.000231594	12.4511	12.4342	12.4748	12.5341	5599.65	5534.25	12.4427	5692.17	5931.01	12.5047	0.0620462
Podxl2	Podocalyxin-like 2	B1WC18_RAT	0.0493192	0.0306758	0.0224858	0.124524	-0.0623566	0.0604105	0.458307	9.25203	9.36444	9.37655	9.30209	609.73	659.142	9.30933	664.696	631.259	9.3398	0.0304693
Flot1	Flotillin-1	FLOT1_RAT	0.00502081	0.00326595	0.0225769	0.126937	-0.00777879	0.00652124	0.976027	12.3632	12.4834	12.4902	12.4756	5268.67	5726.36	12.4246	5753.24	5695.56	12.4829	0.0583462
Bcas3	BCAS3, microtubule associated cell migration factor;BCAS3, microtubule associated cell migration factor	A0A8I6A420_RAT	0.00414582	0.0577052	0.0226133	0.0602428	-0.0436299	0.112081	0.299127	11.6656	11.7606	11.7258	11.717	3248.5	3469.67	11.7139	3387.02	3366.32	11.7214	0.00753097
Syp	Synaptophysin	SYPH_RAT	0.18813	0.893737	0.0229073	0.0105478	0.276949	0.988708	0.00284429	14.377	14.2714	14.3875	14.5484	21276.6	19775.4	14.3252	21432.7	23960.4	14.4702	0.145023
Spg21	Maspardin	A0A8I6GKW0_RAT	0.0168521	0.309509	0.0229088	-0.050267	0.115072	0.523223	0.0492704	10.4307	10.3073	10.3804	10.4223	1380.23	1267.04	10.3703	1332.96	1372.25	10.4015	0.0312346
Baz1b	Bromodomain adjacent to zinc finger domain, 1B;Bromodomain adjacent to zinc finger domain, 1B	A0A8I6ALC2_RAT	0.0443072	0.0880831	0.0229801	0.0635974	-0.0588461	0.168408	0.213575	11.3813	11.457	11.4449	11.3982	2667.49	2811.35	11.4197	2787.71	2698.99	11.4217	0.00206671
Cyb5a	Cytochrome b5	CYB5_RAT	0.879071	0.0673914	0.0231976	0.0638573	-0.0501291	0.130241	0.271408	11.6098	11.6046	11.6736	11.5545	3125.31	3114.16	11.6072	3266.75	3007.82	11.6153	0.00809132
D2hgdh	D-2-hydroxyglutarate dehydrogenase, mitochondrial;D-2-hydroxyglutarate dehydrogenase, mitochondrial	A0A8L2R544_RAT	0.0488347	0.173556	0.023228	-0.0583374	0.0835238	0.31699	0.107658	11.4733	11.3872	11.415	11.4708	2843.18	2678.56	11.4309	2730.5	2838.21	11.4431	0.0122217
Snx30	Sorting nexin-30	A0A0G2JUF2_RAT	0.023477	0.105129	0.0233053	0.0582441	-0.0597846	0.199207	0.183968	10.8222	10.9055	10.8804	10.8457	1810.51	1918.19	10.8645	1885.1	1840.32	10.8632	-0.00126781
Cr1l	CD46 molecule;CD46 molecule;CD46 molecule;CD46 molecule;CD46 molecule;Complement component receptor 1-like protein	A0A0G2K7Y0_RAT	0.0688772	0.0349704	0.0233567	-0.068646	0.0364258	0.0687179	0.43673	10.9203	10.8617	10.8516	10.8981	1937.92	1860.78	10.8913	1847.87	1908.36	10.8751	-0.0162205
Fibp	FGF1 intracellular binding protein	A0A8I5Y9V2_RAT	0.0375695	0.748761	0.0233749	0.0148115	-0.14051	0.936879	0.00945753	11.1376	11.2375	11.1524	11.097	2252.91	2414.56	11.1884	2276.16	2190.48	11.125	-0.0634494
Chchd6	Coiled-coil-helix-coiled-coil-helix domain containing 6;Coiled-coil-helix-coiled-coil-helix domain containing 6;Coiled-coil-helix-coiled-coil-helix domain containing 6;MICOS complex subunit Mic25	A0A8I5Y7K5_RAT	0.260792	0.1158	0.0233827	-0.0839994	0.091537	0.218191	0.167986	12.8444	12.785	12.7604	12.8766	7354.63	7057.96	12.815	6938.65	7520.29	12.8197	0.00463139
Ccdc9	InaF-motif containing 1	A0A8I5ZP04_RAT	0.0443277	0.0955415	0.0236746	0.0953908	-0.0917248	0.181955	0.204919	10.1882	10.3047	10.2836	10.2129	1166.71	1264.78	10.2476	1246.46	1186.87	10.2487	0.00109135
Pm20d2	Xaa-Arg dipeptidase	D4AAB5_RAT	0.00479468	0.274034	0.0238249	0.095046	-0.19288	0.472974	0.0620147	8.6278	8.8888	8.72285	8.69592	395.574	474.02	8.7642	422.512	414.7	8.70945	-0.0547485
Ap3d1	Adaptor related protein complex 3 subunit delta 1	A0A8I6AM24_RAT	0.0179687	0.00128257	0.0238328	0.0591575	0.00329704	0.00256349	0.975455	12.5934	12.635	12.6526	12.6383	6180.22	6360.8	12.6144	6438.9	6375.35	12.6455	0.0310954
Usp11	Ubiquitin carboxyl-terminal hydrolase 11	UBP11_RAT	0.209188	0.0949613	0.0238943	-0.0493974	0.0471547	0.180905	0.208194	13.4131	13.3763	13.3637	13.4235	10907.9	10633.7	13.3948	10540.8	10987	13.3939	-0.00092834
Oxr1	Oxidation resistance protein 1	OXR1_RAT	0.296025	0.628396	0.0239244	0.035183	-0.207623	0.861911	0.0147436	10.2209	10.2974	10.256	10.0898	1193.4	1258.44	10.2596	1222.86	1089.76	10.1753	-0.0843346
Nrip2	Nuclear receptor interacting protein 2	A0A8I6APM8_RAT	0.1194	0.0318134	0.0243326	0.141798	-0.0694597	0.0626148	0.478366	10.4068	10.5076	10.5486	10.4381	1357.53	1455.77	10.458	1497.73	1387.34	10.4944	0.0363456
Qars1	Glutamine--tRNA ligase	SYQ_RAT	0.00999328	0.0155432	0.0243635	-0.066029	0.0202254	0.0308448	0.682596	13.0182	12.9473	12.9521	12.9676	8295.71	7898.32	12.9832	7924.6	8009.82	12.9599	-0.0233157
Selenoo	Selenoprotein O	A0A0G2K1N9_RAT	0.558626	0.293939	0.0244641	0.0385916	-0.082754	0.501477	0.0581837	11.3026	11.3239	11.3412	11.2412	2525.88	2563.55	11.3133	2594.35	2420.64	11.292	-0.0212547
Ndufa8	NADH dehydrogenase [ubiquinone] 1 alpha subcomplex subunit 8	A0A0G2JVL6_RAT	0.235219	0.327681	0.024475	-0.0232082	0.0551354	0.547986	0.0495691	14.4728	14.4446	14.4496	14.4997	22738.4	22297.3	14.4588	22375.5	23165.9	14.4749	0.0161117
Ppp2r5a	Serine/threonine-protein phosphatase 2A 56 kDa regulatory subunit	D3ZDI7_RAT	0.0356876	0.264982	0.024583	-0.0385232	0.075275	0.459748	0.0677914	11.1418	11.067	11.1032	11.1423	2259.46	2145.38	11.1049	2199.92	2260.29	11.1229	0.0180241
Ptpmt1	Protein tyrosine phosphatase, mitochondrial 1	G3V7B6_RAT	0.0658618	0.0812338	0.0246453	-0.0532134	0.0455916	0.155869	0.247338	10.7915	10.7351	10.7382	10.7807	1772.35	1704.5	10.7636	1708.17	1759.23	10.7596	-0.00392924
Fbxo30	F-box only protein 30	FBX30_RAT	0.00264366	0.543203	0.0246477	-0.0466701	0.207988	0.791337	0.0208851	14.3297	14.0795	14.2831	14.2875	20590.9	17312.6	14.21	19935.5	19997.3	14.2853	0.0752442
Xpot	Exportin-T	A0A8I5ZT11_RAT	0.283282	0.092001	0.024684	-0.0666809	0.0616387	0.175538	0.222084	9.86171	9.8199	9.79503	9.88154	930.4	903.823	9.84095	888.376	943.276	9.83893	-0.00202424
Mgst3	Microsomal glutathione S-transferase 3	A0A8I6AAX9_RAT	0.0430569	0.213161	0.0249131	-0.0884815	0.144312	0.380885	0.0918227	14.8952	14.748	14.8067	14.8923	30472.6	27516.7	14.8235	28659.8	30411.6	14.8502	0.0266733
Rundc3b	RUN domain-containing protein 3B	RUN3B_RAT	0.0229475	0.00850512	0.0249752	0.101271	-0.0185911	0.0169379	0.845875	10.5283	10.6144	10.6296	10.5958	1476.85	1567.67	10.572	1584.24	1547.6	10.6128	0.0407964
Mrpl21	Large ribosomal subunit protein bL21m	A0A8I5ZYV7_RAT	0.00195824	0.228845	0.0250225	-0.0311333	0.0536173	0.40532	0.0843829	10.8348	10.7483	10.8036	10.8019	1826.39	1720.16	10.7922	1787.4	1785.29	10.8028	0.0105947
Nars2	asparagine--tRNA ligase	A0A8I6A485_RAT	0.00315689	0.042702	0.025158	0.0916415	-0.0527514	0.0835806	0.409887	10.9687	11.1081	11.0603	11.0553	2004.04	2207.35	11.0401	2135.47	2128.1	11.0578	0.0177641
Ndufb4	NADH dehydrogenase [ubiquinone] 1 beta subcomplex subunit 4	F1LPG5_RAT	0.0783774	0.452969	0.0251882	-0.0244378	0.0829596	0.700757	0.0303406	13.3133	13.2546	13.2888	13.3376	10178.7	9773.08	13.2842	10007.7	10351.5	13.3134	0.0291685
Cog4	Conserved oligomeric Golgi complex subunit 4	A0A8I6A3P8_RAT	0.166709	0.125046	0.0253715	-0.0480999	0.0535029	0.234456	0.171027	10.2884	10.2452	10.2403	10.2988	1250.63	1213.74	10.267	1209.62	1259.6	10.2698	0.00283552
Pkml1	Pyruvate kinase	M0RD14_RAT	0.00229214	0.990324	0.0254114	-0.000792764	-0.217137	0.999906	0.00462375	13.4463	13.6636	13.4455	13.4465	11161.7	12976.8	13.559	11155.5	11163.6	13.446	-0.113055
Atg9a	Autophagy-related protein 9A	ATG9A_RAT	0.720202	0.0134971	0.02557	0.0743546	-0.0196916	0.026812	0.740638	12.7788	12.789	12.8531	12.7693	7027.36	7077.23	12.7839	7399.04	6981.29	12.8118	0.0279315
Trim33	Tripartite motif-containing 33	D3ZUK4_RAT	0.000456513	0.136341	0.0256685	0.0970762	-0.113884	0.254093	0.158705	9.73929	9.99052	9.83636	9.87663	854.706	1017.29	9.87036	914.197	940.077	9.85664	-0.0137252
Cd81	Tetraspanin	F7EXZ2_RAT	0.00141533	0.902138	0.0256976	-0.0119604	-0.333149	0.990423	0.0035297	13.7063	14.0476	13.6943	13.7145	13365.7	16933.7	13.887	13255.4	13442	13.7044	-0.182592
Mrpl43	Large ribosomal subunit protein mL43	D3ZXF8_RAT	0.0600622	0.0992965	0.0258256	0.144236	-0.137405	0.188733	0.217764	10.92	11.0858	11.0642	10.9484	1937.54	2173.5	11.0053	2141.26	1976.04	11.0075	0.00219769
Ctsd	Cathepsin D	A6HY44_RAT	0.000381327	0.998289	0.0260584	9.50397e-05	-0.145914	0.999997	0.00499709	13.329	13.5063	13.3291	13.3604	10290.1	11636	13.4204	10290.8	10516.7	13.3448	-0.0755472
Matn4	Matrilin 4	A0A8I6A1D0_RAT	0.00322385	0.046668	0.0260882	-0.116544	0.0695042	0.0911581	0.399089	9.44678	9.26638	9.33024	9.33589	697.854	615.829	9.3594	643.696	646.223	9.33307	-0.026335
Rpl22l1	Ribosomal protein L22 like 1;Ribosomal protein L22 like 1;Ribosomal protein L22-like 2	A0A8I6GK43_RAT	0.00123152	0.636691	0.0262478	-0.0398659	-0.31692	0.868006	0.00144696	10.4073	10.7073	10.3674	10.3904	1357.99	1671.99	10.5651	1320.98	1342.24	10.379	-0.186136
Ppil1	Peptidyl-prolyl cis-trans isomerase	Q4KLI4_RAT	0.0112903	0.332433	0.0264261	0.0660344	-0.155869	0.554355	0.0539633	9.98306	10.1647	10.0491	10.0088	1012.05	1147.81	10.0767	1059.45	1030.26	10.0291	-0.0476322
Atp5f1e	ATP synthase subunit epsilon, mitochondrial	ATP5E_RAT	0.0848037	0.226271	0.026507	-0.0799923	0.134168	0.401343	0.0923085	15.2026	15.0871	15.1226	15.2213	37709.2	34807.4	15.146	35675.3	38199.7	15.1728	0.0267748
Rasgrf2	RAS protein-specific guanine nucleotide-releasing factor 2;Ras-specific guanine nucleotide-releasing factor 2	A0A8I6AL55_RAT	0.000583594	0.58003	0.0265218	0.0320661	-0.157636	0.823625	0.0204298	10.329	10.551	10.361	10.3934	1286.26	1500.3	10.4443	1315.17	1345.01	10.3773	-0.0669628
B4gat1	Beta-1,4-glucuronyltransferase 1	D3ZHA1_RAT	0.579547	0.136515	0.0265367	-0.122455	0.142096	0.254394	0.164847	10.0115	9.9667	9.88902	10.1088	1032.18	1000.63	9.98926	948.185	1104.21	10.0031	0.0138273
Pdia4	Protein disulfide-isomerase;Protein disulfide-isomerase A4	A0A8I6AEH8_RAT	0.122459	0.282279	0.0266046	0.0439731	-0.0887944	0.484876	0.0690827	11.712	11.7759	11.756	11.6871	3354.74	3506.62	11.7443	3458.56	3297.31	11.7219	-0.0223531
Mpped2	Metallophosphoesterase MPPED2	MPPD2_RAT	0.0129754	0.0705503	0.0267457	-0.0990523	0.0751719	0.136123	0.302287	10.9771	10.8373	10.8781	10.9125	2015.82	1829.63	10.9089	1882.06	1927.49	10.8954	-0.0135306
Pde4b	Phosphodiesterase;3',5'-cyclic-AMP phosphodiesterase 4B	A0A8I5ZY41_RAT	0.0233861	0.0713882	0.0267766	0.0629335	-0.0480853	0.13768	0.299823	11.5095	11.59	11.5724	11.542	2915.47	3082.84	11.5503	3045.47	2981.79	11.5573	0.00694277
Nlrx1	NLR family member X1	NLRX1_RAT	0.0191493	0.422645	0.0268661	-0.047087	0.144086	0.666661	0.0375913	11.5145	11.3707	11.4674	11.5147	2925.59	2647.95	11.4444	2831.65	2926.06	11.4913	0.0469013
Lman1	Lectin, mannose-binding, 1	A0A0G2JXC1_RAT	0.0133018	0.310987	0.0269561	0.0562432	-0.123732	0.525261	0.06124	10.184	10.3281	10.2402	10.2043	1163.28	1285.45	10.2578	1209.53	1179.8	10.2224	-0.0354306
Vps11	Vacuolar protein sorting-associated protein 11 homolog	D3ZTB4_RAT	0.00174266	0.16595	0.0270132	0.0331127	-0.0437183	0.304361	0.136646	10.3586	10.4392	10.3917	10.3955	1312.96	1388.38	10.3995	1343.44	1346.94	10.3936	-0.0058641
Sptlc2	Serine palmitoyltransferase 2	SPTC2_RAT	0.0110996	0.0449245	0.0271884	-0.0951049	0.0542247	0.0878308	0.424463	10.4801	10.3569	10.385	10.4111	1428.29	1311.38	10.4198	1337.17	1361.6	10.3981	-0.0216957
Shfl	Shiftless antiviral inhibitor of ribosomal frameshifting;Shiftless antiviral inhibitor of ribosomal frameshifting;Shiftless antiviral inhibitor of ribosomal frameshifting protein homolog	A0A140TAE2_RAT	0.00391053	0.247186	0.0272047	0.0681446	-0.121888	0.433271	0.0852028	10.3611	10.5425	10.4293	10.4206	1315.27	1491.44	10.4547	1378.89	1370.61	10.425	-0.0297127
Cldnd1	Claudin domain containing 1	G3V674_RAT	0.0318174	0.0398801	0.0272396	0.0817632	-0.0432378	0.0781698	0.458355	10.427	10.5127	10.5087	10.4695	1376.69	1460.96	10.4705	1456.96	1417.83	10.4892	0.0187598
Tbc1d14	TBC1 domain family, member 14;TBC1 domain family, member 14;TBC1 domain family, member 14;TBC1 domain family, member 14;TBC1 domain family, member 14;TBC1 domain family member 14	A0A0G2K2K3_RAT	0.00583617	0.254314	0.0272815	-0.139699	0.255708	0.443952	0.0823688	9.01955	8.6613	8.87985	8.91701	518.984	404.866	8.85151	471.086	483.378	8.89855	0.047033
Slirp	SRA stem-loop interacting RNA binding protein	D4A4W6_RAT	0.0119265	0.0205494	0.0274218	-0.10666	0.0363007	0.0406765	0.65242	10.8147	10.6979	10.7081	10.7342	1801.2	1661.09	10.7575	1672.83	1703.41	10.7212	-0.0363027
Tspan8	Tetraspanin	A0A8I5Y9E0_RAT	0.373736	0.126603	0.0275164	0.149762	-0.163046	0.237177	0.18558	10.6877	10.7736	10.8374	10.6106	1649.32	1750.6	10.7313	1829.74	1563.53	10.7285	-0.00282932
Ndufa10	NADH dehydrogenase [ubiquinone] 1 alpha subcomplex subunit 10, mitochondrial	NDUAA_RAT	0.144156	0.358989	0.0275226	-0.0229875	0.0580693	0.589105	0.0507607	13.8449	13.8078	13.8219	13.8659	14713.8	14340.9	13.8265	14481.2	14929.9	13.8441	0.01759
Micu3	Mitochondrial calcium uptake family, member 3	A0AAK3HSM7_RAT	0.0440326	0.210183	0.0275519	-0.0364622	0.0570133	0.376189	0.106364	11.5193	11.4593	11.4828	11.5163	2935.3	2815.81	11.4896	2862.04	2929.32	11.4997	0.0100615
ENSRNOG00000064118	Beta-adaptin appendage C-terminal subdomain domain-containing protein	A0A8I5ZZX8_RAT	0.0278025	0.683544	0.0275813	-0.0450001	0.314118	0.899855	0.0152006	12.7363	12.4828	12.6913	12.7969	6823.54	5723.82	12.6151	6613.99	7116.15	12.7451	0.129962
Chgb	Secretogranin-1	A0A8I6A6A1_RAT	0.00274256	0.167938	0.027632	0.164794	-0.217756	0.307672	0.13864	10.9002	11.2827	11.065	11.0649	1911.13	2491.25	11.1041	2142.38	2142.23	11.065	-0.0391171
Eif3j	Eukaryotic translation initiation factor 3 subunit J	EIF3J_RAT	0.0634886	0.683874	0.0276326	0.0149957	-0.104765	0.900064	0.0152275	12.0699	12.1404	12.0849	12.0356	4299.45	4514.53	12.1056	4344.37	4198.32	12.0605	-0.0451036
Fxyd6	FXYD domain-containing ion transport regulator	A0A8L2QBK8_RAT	0.00618524	0.158922	0.0277356	0.15378	-0.19512	0.292589	0.147971	9.87048	10.1851	10.0243	9.98997	936.072	1164.18	10.0363	1041.36	1016.91	10.0072	-0.0291275
Gng5	Guanine nucleotide-binding protein subunit gamma;Guanine nucleotide-binding protein G(I)/G(S)/G(O) subunit gamma-5	F2Z3T8_RAT	0.000461642	0.112333	0.027772	0.104561	-0.104824	0.212047	0.210518	11.7735	12.0264	11.8781	11.9216	3500.92	4171.67	11.9055	3764.07	3879.31	11.9	-0.00550161
Thoc6	THO complex subunit 6;THO complex subunit 6 homolog	A0A8I5ZT92_RAT	0.0360637	0.0860004	0.0278641	-0.0743148	0.0626846	0.164605	0.268165	10.1761	10.0842	10.1018	10.1469	1156.97	1085.53	10.1309	1098.88	1133.73	10.1245	-0.00637184
Tex2	Testis expressed 2	G3V9L1_RAT	0.0951946	0.0206525	0.0279193	0.0690755	-0.0232696	0.0408785	0.658457	9.89705	9.94568	9.96612	9.92241	953.472	986.158	9.92157	1000.23	970.38	9.94443	0.0228636
Arhgap35	Rho GTPase-activating protein 35	RHG35_RAT	0.0185844	0.109596	0.0279309	0.0289329	-0.028479	0.207181	0.216815	11.4423	11.486	11.4712	11.4576	2782.72	2868.41	11.4643	2839.09	2812.35	11.4644	7.72145e-05
Dnajc11	DnaJ (Hsp40) homolog, subfamily C, member 11	A6IUF7_RAT	0.0796208	0.149222	0.0279708	-0.0408938	0.0494989	0.276177	0.1599	12.4195	12.3694	12.3786	12.4189	5478.41	5291.22	12.3947	5325.3	5475.91	12.3989	0.00422489
Wars1	Tryptophan--tRNA ligase, cytoplasmic	F8WFH8_RAT	0.00823779	0.0385222	0.0281461	0.0604662	-0.0307073	0.0755604	0.480901	12.6182	12.6974	12.6787	12.6667	6287.38	6642.11	12.6584	6556.49	6502.23	12.6727	0.0143487
Dbr1	Debranching RNA lariats 1	A6I2E0_RAT	0.0147201	0.0833626	0.0281617	0.0879562	-0.0724158	0.159776	0.27832	8.62103	8.74838	8.70898	8.67597	393.72	430.056	8.68611	418.47	409.002	8.69257	0.00645983
Mia3	MIA SH3 domain ER export factor 3	A0A0G2JVM2_RAT	0.379051	0.0636792	0.0281689	0.0418615	-0.0291129	0.123303	0.34407	12.4587	12.4781	12.5006	12.449	5629.24	5705.36	12.4684	5794.97	5591.38	12.475	0.00657241
Mepce	RNA methyltransferase	G3V656_RAT	0.0148509	0.0366358	0.0282045	0.149382	-0.0733811	0.0719293	0.496141	8.86458	9.04128	9.01396	8.96789	466.127	526.86	8.95563	516.979	500.732	8.99111	0.0354811
Dnm3	dynamin GTPase;dynamin GTPase;Dynamin-3	A0A8I6A9X4_RAT	0.000801874	0.764414	0.0282385	0.00942911	-0.0925251	0.944499	0.0120756	11.7091	11.8262	11.7185	11.7336	3348.02	3631.05	11.7688	3369.97	3405.48	11.7261	-0.0427155
Nanp	N-acylneuraminate-9-phosphatase	NANP_RAT	0.0307451	0.0537651	0.0282666	0.0764062	-0.047739	0.10464	0.389676	10.8865	10.9728	10.9629	10.9251	1893.06	2009.81	10.9303	1996.02	1944.4	10.9441	0.0138116
Cyb5b	Cytochrome b5 type B	CYB5B_RAT	0.00368589	0.470764	0.0283246	0.0221087	-0.0767775	0.719909	0.0336206	12.879	12.9749	12.9012	12.8981	7533.2	8050.5	12.9277	7649.53	7633.26	12.8996	-0.0281289
Ptk2	Focal adhesion kinase 1	A0A0G2KAT5_RAT	0.060791	0.0529386	0.0284677	-0.0856268	0.0527937	0.103075	0.396389	12.7293	12.6465	12.6437	12.6993	6790.61	6411.96	12.6885	6399.31	6650.94	12.6718	-0.0167419
Usp13	Ubiquitin carboxyl-terminal hydrolase	D3ZDI9_RAT	0.87071	0.301611	0.0286046	-0.0316118	0.0664291	0.512252	0.0694161	10.1063	10.1112	10.0747	10.1777	1102.29	1106.07	10.1088	1078.4	1158.19	10.1271	0.0183251
Dock7	Dedicator of cytokinesis 7	A0A0G2K3H2_RAT	0.0307342	0.575072	0.0289022	-0.0115944	-0.0781743	0.819436	0.00134206	9.99668	10.0432	9.98509	9.96502	1021.65	1055.12	10.0201	1013.47	999.469	9.97509	-0.0450369
Dctn1	Dynactin subunit 1	A0A0G2K428_RAT	0.0182266	0.360197	0.0289291	0.0202594	-0.0506675	0.590652	0.0541531	12.2906	12.3452	12.3108	12.2945	5009.86	5203.14	12.3181	5080.7	5023.58	12.3027	-0.0154394
Cacna2d2	Calcium voltage-gated channel auxiliary subunit alpha2delta 2	F1M9X7_RAT	0.187635	0.119472	0.0289819	0.228395	-0.23456	0.22467	0.20831	9.14309	9.33515	9.37149	9.10059	565.385	645.894	9.24232	662.366	548.974	9.24239	7.25697e-05
Snx5	Sorting nexin-5	SNX5_RAT	0.0640058	0.251677	0.0291378	0.0279867	-0.0497736	0.440013	0.0910924	12.3902	12.4363	12.4182	12.3866	5368.27	5542.61	12.4135	5473.43	5354.65	12.4025	-0.0109908
Lasp1	LIM and SH3 domain protein 1	LASP1_RAT	0.0863223	0.062041	0.0291915	0.171845	-0.115572	0.120233	0.362831	13.0902	13.2474	13.262	13.1318	8720.47	9724.14	13.1709	9823.59	8975.54	13.1984	0.0274671
Abhd14b	Putative protein-lysine deacylase ABHD14B	ABHEB_RAT	0.04967	0.210179	0.0292697	0.091236	-0.139909	0.376183	0.114892	11.7112	11.8572	11.8025	11.7173	3353.01	3709.96	11.7861	3571.9	3367.07	11.7605	-0.0255526
Atg5	Autophagy protein 5	ATG5_RAT	0.0305202	0.160406	0.0292747	0.0635662	-0.0796652	0.295081	0.156348	11.0713	11.1718	11.1349	11.0921	2151.78	2306.93	11.1224	2248.7	2182.99	11.1136	-0.00876493
Lsm3	U6 snRNA-associated Sm-like protein LSm3	D4A7U6_RAT	0.00159436	0.169314	0.0295887	0.101454	-0.131705	0.309961	0.149344	9.68235	9.93373	9.7838	9.80202	821.632	978.025	9.81351	881.491	892.694	9.79294	-0.0205646
Slc38a3	Sodium-coupled neutral amino acid transporter 3	S38A3_RAT	0.00440804	0.218773	0.0296504	0.0502666	-0.0792314	0.389685	0.111247	13.353	13.4767	13.4032	13.3975	10462.7	11399.9	13.4162	10833.6	10790.7	13.4004	-0.0158063
Ptpra	Receptor-type tyrosine-protein phosphatase alpha	PTPRA_RAT	0.0208479	0.0395664	0.0296602	0.295587	-0.148095	0.0775673	0.493921	9.85366	10.1889	10.1492	10.0408	925.225	1167.28	10.031	1135.61	1053.4	10.0961	0.0650463
Ahsa1	Activator of Hsp90 ATPase activity 1	B0BN63_RAT	0.00267777	0.0461282	0.0297089	0.057407	-0.0317143	0.0901286	0.450496	12.6961	12.7867	12.7535	12.755	6635.95	7066.19	12.7421	6905.33	6912.55	12.7542	0.012135
Zfyve19	Zinc finger FYVE-type containing 19	A0A8I6GL48_RAT	0.326768	0.403051	0.0297196	0.0219707	-0.0618554	0.643652	0.0470302	11.9709	11.9967	11.9929	11.9349	4014.16	4086.67	11.9839	4075.76	3915.16	11.9641	-0.0197087
Drd1	D(1A) dopamine receptor	G3V933_RAT	0.0030052	0.515519	0.0298255	-0.0692363	0.271066	0.765278	0.0307018	10.5462	10.2046	10.4769	10.4757	1495.25	1180.02	10.3855	1425.18	1423.93	10.4763	0.0908296
Ubap1	Ubiquitin-associated protein 1	A0A8I6ABR4_RAT	0.0129637	0.143658	0.0299742	0.0813459	-0.0935138	0.266678	0.180484	10.4773	10.6208	10.5586	10.5273	1425.53	1574.62	10.5508	1508.22	1475.79	10.543	-0.00778223
Nfia	Nuclear factor 1	A0A8I6AR84_RAT	0.692044	0.0449269	0.0300621	0.12644	-0.0682256	0.0878353	0.46259	11.6043	11.6284	11.7307	11.5602	3113.42	3165.88	11.6164	3398.6	3019.65	11.648	0.0315761
Ubash3b	Ubiquitin associated and SH3 domain containing, B	A0A8I5YC04_RAT	0.0516999	0.140925	0.0303451	-0.0931964	0.105229	0.261989	0.186696	9.46149	9.33649	9.3683	9.44172	705.006	646.491	9.40034	660.903	695.408	9.40547	0.00513002
Myadm	Myadm protein;Myeloid-associated differentiation marker	Q05BA4_RAT	0.284405	0.156729	0.0305348	-0.0590191	0.0716579	0.288893	0.168535	12.3496	12.3054	12.2906	12.377	5219.29	5061.59	12.3277	5010.08	5319.34	12.3345	0.00679657
Abi3	ABI family, member 3;ABI family, member 3	A0A8I5ZSD9_RAT	0.120182	0.148079	0.0305943	0.0517516	-0.06031	0.274231	0.179209	10.3461	10.4019	10.3979	10.3416	1301.65	1352.95	10.3743	1349.19	1297.56	10.37	-0.00427412
Cuta	CutA divalent cation tolerance homolog;CutA divalent cation tolerance homolog;Protein CutA	A0A0G2JT00_RAT	0.0145567	0.316407	0.030608	0.0987274	-0.212958	0.5327	0.0710751	10.6488	10.9009	10.7475	10.6879	1605.48	1912	10.7803	1719.19	1649.61	10.718	-0.0623061
Snx16	Sorting nexin-16	A0A0G2JT47_RAT	0.00167574	0.148667	0.0307275	0.0711475	-0.0830114	0.275232	0.179392	10.4835	10.6501	10.5547	10.5671	1431.71	1606.9	10.5692	1504.09	1517.05	10.5609	-0.00832048
Zdhhc20	Palmitoyltransferase	A0A8I6AI57_RAT	0.00188074	0.727184	0.030828	0.0226445	-0.18401	0.925571	0.015639	9.33683	9.55736	9.35947	9.37335	646.643	753.446	9.4513	656.872	663.223	9.36643	-0.0848758
Ndrg2	Protein NDRG2	A0A0G2JSU4_RAT	0.000314594	0.923746	0.0308768	0.00766577	-0.247504	0.994185	0.00834874	11.0816	11.4076	11.0893	11.1601	2167.19	2716.7	11.2538	2178.73	2288.42	11.1251	-0.128675
Sphkap	SPHK1 interactor, AKAP domain containing;SPHK1 interactor, AKAP domain containing;SPHK1 interactor, AKAP domain containing;SPHK1 interactor, AKAP domain containing;A-kinase anchor protein SPHKAP	A0A0G2K3J4_RAT	0.148657	0.889307	0.0308942	-0.00428737	0.0938367	0.987747	0.00932362	10.2205	10.1751	10.2162	10.269	1193.09	1156.18	10.198	1189.55	1233.88	10.2428	0.044838
Pabpc1	Polyadenylate-binding protein 1	PABP1_RAT	0.124747	0.116478	0.0308984	0.0415257	-0.0408795	0.219388	0.229156	12.7651	12.8057	12.8066	12.7648	6961.13	7159.67	12.7855	7164.41	6959.64	12.7859	0.000332129
Ppia	Peptidyl-prolyl cis-trans isomerase A	PPIA_RAT	0.00281297	0.575032	0.031133	0.0391744	-0.182462	0.819402	0.0264769	16.3452	16.5714	16.3844	16.3889	83252.5	97382.4	16.4627	85544.1	85813.2	16.3866	-0.0760692
Akap1	A-kinase anchor protein 1, mitochondrial	AKAP1_RAT	0.0389105	0.80791	0.0311969	0.00990813	0.139425	0.963101	0.00355237	11.9662	11.8788	11.9762	12.0182	4001.29	3765.89	11.9232	4028.86	4148	11.9973	0.0741568
Rtl8a	Protein LDOC1	Q3KR52_RAT	0.00347028	0.255696	0.0313687	0.0901142	-0.158764	0.446011	0.0983063	9.88735	10.1353	9.97746	9.97651	947.082	1124.66	10.0166	1008.13	1007.46	9.97699	-0.0396442
Atp6v0a1	V-type proton ATPase 116 kDa subunit a 1	VPP1_RAT	0.00044544	0.0136723	0.0313941	0.0883339	-0.0192281	0.0271576	0.816264	14.6743	14.8078	14.7626	14.7886	26145.3	28681	14.7426	27796.1	28301.3	14.7756	0.0330667
Ampd2	AMP deaminase 2	AMPD2_RAT	0.00268865	0.11406	0.031443	0.098585	-0.0950147	0.21511	0.238165	12.9269	13.1259	13.0255	13.0309	7787.19	8939.07	13.0298	8337.92	8369.32	13.0282	-0.0016415
Sco1	Synthesis of cytochrome C oxidase 1	G3V985_RAT	0.0316144	0.101499	0.0316144	-0.077002	0.0685034	0.192695	0.26583	10.9884	10.8855	10.9114	10.954	2031.54	1891.7	10.9378	1925.95	1983.69	10.9328	-0.00500892
Tspan6	Tetraspanin	B0BN20_RAT	0.0187013	0.0688308	0.0316283	0.107976	-0.0745835	0.132924	0.362897	10.6462	10.7886	10.7541	10.714	1602.55	1768.86	10.7191	1727.1	1679.74	10.7342	0.0150784
H1-0	Histone H1.0	H10_RAT	0.237551	0.542299	0.031648	0.0371714	-0.155592	0.790509	0.0304488	13.2991	13.3719	13.3363	13.2163	10079.4	10600.6	13.3359	10342.5	9516.81	13.2775	-0.0584206
Eif2s2	Eukaryotic translation initiation factor 2 subunit 2	A0A8I6A6W5_RAT	0.0803152	0.140435	0.0317109	0.0305468	-0.0338367	0.261148	0.197133	12.1	12.1365	12.1306	12.1027	4389.99	4502.59	12.1184	4483.94	4398.21	12.1167	-0.0016934
Eif3h	Eukaryotic translation initiation factor 3 subunit H	EIF3H_RAT	0.0112566	0.198069	0.0319281	0.0468622	-0.0666479	0.356907	0.137446	11.1893	11.2858	11.2362	11.2191	2335.2	2496.67	11.2384	2412.3	2383.96	11.2277	-0.0106737
Atp6v0d1	V-type proton ATPase subunit;ATPase H+ transporting V0 subunit D1	A0A8I6AMP1_RAT	0.342443	0.806114	0.0320811	0.0126846	0.176003	0.962408	0.00369951	15.1558	15.1064	15.1685	15.2824	36504.7	35274.9	15.1313	36827.1	39851.8	15.2265	0.0952553
Senp3	SUMO specific peptidase 3	A0A8I6AGU4_RAT	0.0726532	0.0882918	0.0320813	-0.152675	0.123122	0.168788	0.303511	11.3895	11.2282	11.2368	11.3514	2682.72	2399.02	11.3111	2413.33	2612.74	11.2952	-0.0158918
Tcea1	Transcription elongation factor A protein 1	TCEA1_RAT	0.203943	0.282138	0.0320914	0.0350079	-0.0668263	0.484674	0.08892	11.8633	11.9048	11.8983	11.838	3725.66	3834.45	11.8842	3817.17	3660.89	11.8684	-0.0157435
Aldh3a2	Aldehyde dehydrogenase family 3 member A2	A0A8I6AF13_RAT	0.00536481	0.85346	0.0321495	0.00625318	-0.100713	0.978526	0.011136	12.145	12.2463	12.1513	12.1456	4529.19	4858.48	12.1966	4548.86	4530.88	12.1484	-0.048115
Cp	Ceruloplasmin;ferroxidase;ferroxidase	A0A0G2K9I6_RAT	0.136483	0.0416777	0.0322137	0.233442	-0.115138	0.0816184	0.511959	11.6706	11.8382	11.904	11.7231	3259.87	3661.57	11.7569	3832.42	3380.71	11.8164	0.0595526
Pde6d	Retinal rod rhodopsin-sensitive cGMP 3',5'-cyclic phosphodiesterase subunit delta	D3ZRD3_RAT	0.000553014	0.687351	0.0322556	0.0172586	-0.117987	0.902251	0.0191172	10.5227	10.6881	10.54	10.5701	1471.12	1649.83	10.6078	1488.83	1520.28	10.5551	-0.0526544
Slc35f1	Solute carrier family 35, member F1	D3ZFM3_RAT	0.137409	0.621079	0.0322963	-0.0350309	0.188242	0.856419	0.0238943	9.2219	9.11472	9.18687	9.30296	597.128	554.376	9.1693	582.803	631.642	9.24608	0.0767782
Hsd17b8	(3R)-3-hydroxyacyl-CoA dehydrogenase	DHB8_RAT	0.0107162	0.0296732	0.0322984	0.20087	-0.078418	0.0584659	0.613944	10.7014	10.9411	10.9023	10.8627	1665.16	1966.14	10.8263	1913.92	1862.12	10.8827	0.056389
Ncoa5	Nuclear receptor coactivator 5	D3ZEI6_RAT	0.0209532	0.807139	0.0325829	-0.00647705	0.0771063	0.962805	0.0131827	13.3294	13.2651	13.3229	13.3422	10293	9844.28	13.2976	10246.9	10384.7	13.3326	0.0349886
Stk38l	Serine/threonine kinase 38 like	A4GW50_RAT	0.0130047	0.425638	0.0326764	0.0219085	-0.064221	0.670108	0.0492192	9.77371	9.8456	9.79562	9.78138	875.349	920.07	9.81011	888.744	880.012	9.78852	-0.0215863
Smarcb1	SWI/SNF-related matrix-associated actin-dependent regulator of chromatin subfamily B member 1	A0A8I6AVW5_RAT	0.579846	0.366771	0.0331191	-0.0321449	0.078917	0.599021	0.0636242	10.8139	10.7943	10.7818	10.8732	1800.15	1775.83	10.8041	1760.49	1875.68	10.8282	0.0240769
Aco1	Cytoplasmic aconitate hydratase	ACOHC_RAT	0.0732627	0.667885	0.0334417	0.00881842	-0.0555134	0.8897	0.0215519	11.8818	11.9196	11.8906	11.8641	3773.8	3874.11	11.9008	3796.93	3727.87	11.8774	-0.0234108
Scarb2	Scavenger receptor class B, member 2;Lysosome membrane protein 2	A0A8I5YC62_RAT	0.0945339	0.471776	0.0338226	0.0357723	-0.118995	0.720979	0.0433879	11.8418	11.9266	11.8775	11.8076	3670.54	3892.94	11.8848	3762.69	3584.73	11.843	-0.0418119
Emc4	ER membrane protein complex subunit 4	D4A0W1_RAT	0.0153448	0.0857435	0.0339857	0.0655425	-0.0504777	0.164135	0.3293	10.5314	10.6264	10.5969	10.5759	1479.99	1580.75	10.5797	1548.78	1526.39	10.5865	0.0067886
Osbpl9	Oxysterol-binding protein	A0A8I5ZT38_RAT	0.0734374	0.393731	0.0343226	0.0273456	-0.0719842	0.632438	0.0598924	10.5117	10.5704	10.539	10.4984	1459.94	1520.58	10.5413	1487.87	1446.57	10.5189	-0.0224751
As3mt	Arsenite methyltransferase	G3V8P2_RAT	1.66337e-05	0.176367	0.034471	0.071878	-0.0910273	0.321628	0.171755	10.0448	10.3136	10.1167	10.2226	1056.3	1272.63	10.1855	1110.26	1194.82	10.1706	-0.0148543
Tmem132e	Transmembrane protein 132E	A0A096MJF9_RAT	0.0169198	0.360441	0.034538	0.0412623	-0.0981948	0.590964	0.0692546	9.57136	9.68408	9.61262	9.58588	760.792	822.618	9.62882	782.865	768.491	9.59931	-0.0295049
Cnnm3	Metal transporter	A0A8I6A1K3_RAT	0.0390775	0.259403	0.0345798	0.0411919	-0.071224	0.451516	0.10959	9.24789	9.32535	9.28908	9.25413	607.983	641.521	9.28714	625.593	610.619	9.27171	-0.0154301
Ldhb	L-lactate dehydrogenase B chain	LDHB_RAT	0.012524	0.975634	0.0346771	-0.00106003	-0.10906	0.999406	0.00732216	17.1989	17.2907	17.1978	17.1816	150448	160332	17.2455	150338	148659	17.1898	-0.0557674
S100a1	Protein S100-A1	S10A1_RAT	0.00853255	0.675676	0.0348441	0.0800427	-0.513784	0.894814	0.0223775	11.1971	11.7327	11.2772	11.2189	2347.82	3403.31	11.4896	2481.76	2383.62	11.2483	-0.241292
Coro7	Coronin-7	CORO7_RAT	0.0010235	0.404941	0.0348694	-0.0544849	0.147588	0.645904	0.0585657	15.7777	15.5415	15.7232	15.6891	56176.8	47694.4	15.6644	54094.7	52831.9	15.7063	0.0418255
Lamtor3	Ragulator complex protein LAMTOR3	A0A8L2Q6U4_RAT	0.0173003	0.425595	0.0349391	0.0308053	-0.0886324	0.670058	0.0541715	10.7558	10.8522	10.7866	10.7636	1729.13	1848.62	10.8048	1766.45	1738.47	10.7752	-0.0296727
Nrxn3	Neurexin 3	A0A8I6GKC4_RAT	0.0290151	0.0376043	0.034953	0.0646132	-0.0281791	0.0737945	0.57657	11.641	11.7091	11.7056	11.6809	3193.58	3348.01	11.6754	3339.86	3283.25	11.6933	0.0178676
Slc2a13	Proton myo-inositol cotransporter	MYCT_RAT	0.00341519	0.158793	0.034965	0.0745087	-0.0868034	0.292371	0.195006	12.9026	13.0672	12.9771	12.9804	7657.25	8582.84	12.9873	8063.1	8081.66	12.9788	-0.00849338
Ip6k1	Inositol hexakisphosphate kinase 1	IP6K1_RAT	0.108878	0.117244	0.0349725	0.0724251	-0.0680185	0.220741	0.260808	10.6334	10.7076	10.7058	10.6396	1588.46	1672.3	10.671	1670.24	1595.29	10.6731	0.00210633
Gapdh-ps1	glyceraldehyde-3-phosphate dehydrogenase (phosphorylating)	A0A8I6AAX6_RAT	0.047518	0.141428	0.0350185	-0.101758	0.108948	0.262854	0.219265	10.506	10.3666	10.4042	10.4755	1454.17	1320.25	10.438	1355.13	1423.81	10.4403	0.00235335
Abca3	Phospholipid-transporting ATPase ABCA3;ATP binding cassette subfamily A member 3	ABCA3_RAT	0.022416	0.375749	0.0351844	0.0747394	-0.185187	0.61031	0.0667017	11.4577	11.6584	11.5325	11.4732	2812.67	3232.45	11.5616	2962.22	2843.06	11.5031	-0.0584068
Tspan4	Tetraspanin 4;Tetraspanin	A0A8I5Y7S7_RAT	0.0687623	0.0431598	0.0352162	-0.139662	0.066687	0.0844568	0.538229	9.82745	9.70265	9.68778	9.76934	908.566	833.275	9.7664	824.734	872.697	9.72914	-0.0372605
Cfdp1	Craniofacial development protein 1	A0A0G2K6H5_RAT	0.0408255	0.175477	0.0352302	0.0903754	-0.113094	0.320161	0.177243	9.54809	9.68751	9.63847	9.57442	748.62	824.578	9.61948	797.016	762.407	9.6068	-0.0126877
Ppp1ca	Serine/threonine-protein phosphatase PP1-alpha catalytic subunit	PP1A_RAT	0.00419225	0.531264	0.0353178	0.0268954	0.159596	0.780287	0.00158515	13.3268	13.1946	13.3537	13.3542	10274.9	9374.84	13.2622	10468.3	10471.5	13.354	0.0917307
Pcsk1n	Proprotein convertase subtilisin/kexin type 1 inhibitor;ProSAAS	G3V6X7_RAT	0.00351866	0.331306	0.0353262	0.203526	-0.440354	0.552849	0.0808809	10.3445	11.0006	10.548	10.5602	1300.15	2048.79	10.7095	1497.13	1509.86	10.5541	-0.155381
Nutf2	Nuclear transport factor 2	NTF2_RAT	0.000142948	0.224506	0.0353892	0.101796	-0.154439	0.398608	0.134965	11.0657	11.4262	11.1675	11.2718	2143.39	2751.9	11.2572	2300.09	2472.54	11.2206	-0.0366123
Cit	Citron rho-interacting kinase	CTRO_RAT	0.00579459	0.0515531	0.0354827	0.0484759	-0.0260067	0.100448	0.48812	10.933	11.0042	10.9814	10.9782	1955.03	2053.95	10.969	2021.83	2017.25	10.9798	0.0107962
Arl1	ADP-ribosylation factor-like protein 1	A0A8I6GK40_RAT	0.0307882	0.50391	0.0355784	-0.0300236	0.108461	0.753895	0.041536	11.1219	11.0211	11.0919	11.1295	2228.61	2078.12	11.0724	2182.71	2240.38	11.1108	0.0384599
Crnkl1	Crooked neck pre-mRNA splicing factor 1, pseudogene 1;Crooked neck pre-mRNA splicing factor 1;Crooked neck-like protein 1	A0A0G2K5Q2_RAT	0.0392847	0.574796	0.0356901	0.0351011	-0.157888	0.819201	0.0325371	9.47827	9.61198	9.51337	9.45409	713.254	782.52	9.54668	730.82	701.401	9.48404	-0.0626376
Smad2	Mothers against decapentaplegic homolog;Mothers against decapentaplegic homolog 2	A0A0G2K0P2_RAT	0.421988	0.134736	0.0357441	-0.275726	0.282814	0.251318	0.235047	9.54352	9.39764	9.2678	9.68045	746.255	674.482	9.47242	616.432	820.552	9.48883	0.0164045
Slc25a32	Solute carrier family 25 member 32	A0A8I5Y115_RAT	0.0496361	0.257471	0.0358532	-0.0905463	0.153691	0.44865	0.115954	9.15018	8.98945	9.05963	9.14314	568.17	508.27	9.07205	533.607	565.406	9.10199	0.0299392
Tfb1m	rRNA adenine N(6)-methyltransferase;Dimethyladenosine transferase 1, mitochondrial	A0A0G2JZ68_RAT	0.284235	0.0313988	0.0361703	-0.130335	0.048703	0.0618118	0.645244	10.6621	10.5993	10.5318	10.648	1620.41	1551.38	10.6311	1480.44	1604.65	10.5911	-0.0399875
Accs	1-aminocyclopropane-1-carboxylate synthase	A0A8J8YIP6_RAT	0.214371	0.253139	0.0362786	0.0658873	-0.109749	0.442199	0.120279	9.41117	9.48291	9.47705	9.37316	680.838	715.551	9.44748	712.652	663.136	9.42604	-0.021442
Dpysl5	Dihydropyrimidinase-related protein 5	DPYL5_RAT	0.00260348	0.217397	0.0363842	0.0792921	-0.116027	0.387533	0.145139	14.1762	14.3839	14.2555	14.2679	18512.2	21378.8	14.2838	19558.2	19726.8	14.2617	-0.0220889
Celsr2	Cadherin, EGF LAG seven-pass G-type receptor 2	G3V8P3_RAT	0.00949798	0.677125	0.0365307	-0.009474	0.0604529	0.895751	0.023954	11.708	11.6453	11.6986	11.7058	3345.58	3203.3	11.677	3323.68	3340.37	11.7022	0.0251534
Sidt1	SID1 transmembrane family, member 1;SID1 transmembrane family member 1	A0A8I6A153_RAT	0.430377	0.277831	0.0365356	0.0470413	-0.084966	0.478471	0.107737	11.1194	11.1534	11.1664	11.0684	2224.69	2277.76	11.1365	2298.42	2147.48	11.1183	-0.0182306
Hspa1b	Heat shock protein family A (Hsp70) member 1B;Heat shock 70 kDa protein 1A;Heat shock 70 kDa protein 1B	A0A8L2RAM6_RAT	0.449964	0.0286648	0.0366647	0.114969	-0.0396877	0.056508	0.677956	11.74	11.7781	11.8549	11.7385	3420.43	3512.17	11.7592	3704.17	3416.87	11.7979	0.0386896
Chtopl1	Chromatin target of PRMT1-like 1	M0RDD7_RAT	0.000748493	0.29083	0.036735	0.118582	-0.223089	0.497078	0.102138	9.82056	10.2373	9.93914	10.0142	904.236	1207.06	10.0439	981.7	1034.12	9.97715	-0.0667595
Szrd1	SUZ RNA-binding domain-containing	A0A8I5Y6W2_RAT	0.0938555	0.358921	0.0367687	0.0533552	-0.124058	0.589018	0.0759929	8.52069	8.6199	8.57405	8.49584	367.268	393.412	8.57115	381.105	360.996	8.53547	-0.0356741
Lrrc57	Leucine-rich repeat-containing protein 57	LRC57_RAT	0.000592102	0.164162	0.0367786	-0.083109	0.0973045	0.301375	0.199919	11.769	11.5438	11.6859	11.6411	3489.96	2985.53	11.6608	3294.6	3193.84	11.6637	0.00288105
Rbm17	Splicing factor 45	Q6AY02_RAT	0.137469	0.131242	0.0367937	0.0521474	-0.0518663	0.245259	0.248742	10.9875	11.0388	11.0397	10.987	2030.39	2103.87	11.0134	2105.12	2029.57	11.0136	0.000153491
Nudt11	diphosphoinositol-polyphosphate diphosphatase	D3ZYH3_RAT	0.0139668	0.273557	0.0368225	0.0418951	-0.0744146	0.472281	0.111068	11.7307	11.8291	11.7726	11.7547	3398.61	3638.43	11.7808	3498.75	3455.52	11.7637	-0.0170701
Chd2	DNA helicase	A0A096MJY0_RAT	0.00923539	0.675796	0.0368569	-0.0182257	0.11546	0.894892	0.0243896	10.2178	10.0972	10.1996	10.2127	1190.87	1095.37	10.1588	1175.92	1186.64	10.2061	0.0473723
Fcho2	F-BAR domain only protein 2	FCHO2_RAT	0.225125	0.468835	0.0369413	0.0185829	0.0969889	0.717864	0.00131291	10.6173	10.5859	10.6359	10.6829	1570.79	1536.98	10.6017	1591.15	1643.86	10.6596	0.0578921
Gabrb2	Gamma-aminobutyric acid receptor subunit beta-2	A0A8I6AGU9_RAT	0.00735785	0.914351	0.0369415	-0.00452981	-0.133856	0.992664	0.0066797	12.5559	12.6765	12.5513	12.5426	6021.26	6546.38	12.6174	6002.39	5966.32	12.547	-0.0704466
Slc12a2	Solute carrier family 12 member 2	E9PTX9_RAT	0.00383972	0.627949	0.0370176	-0.0182285	-0.133443	0.861578	0.00251032	13.3074	13.4247	13.2892	13.2912	10137.4	10995.9	13.3672	10010.1	10024.4	13.2902	-0.0770268
Dennd5b	DENN domain containing 5B	A0A8I5ZYN4_RAT	0.00168114	0.0367561	0.0370662	0.089064	-0.036668	0.0721611	0.608425	9.62405	9.76517	9.71311	9.72851	789.093	870.182	9.69634	839.342	848.344	9.72083	0.0244937
Rab33a	RAB33A, member RAS oncogene family	D3ZCU8_RAT	0.0266879	0.0102667	0.0371767	0.102959	-0.012795	0.0204281	0.929712	11.4477	11.5352	11.5506	11.5224	2793.12	2967.78	11.4921	2999.73	2941.57	11.5366	0.0444879
Stxbp1	Syntaxin-binding protein 1	STXB1_RAT	0.00107714	0.0521087	0.0371982	0.10131	-0.0532047	0.101502	0.504133	16.4486	16.6307	16.5499	16.5775	89438.1	101468	16.5425	95944.4	97794.5	16.5638	0.0212481
Slc7a10	Solute carrier family 7 member 10	Q75T81_RAT	0.0153881	0.392584	0.0372784	0.100794	-0.25817	0.631046	0.0675719	10.4213	10.7209	10.5221	10.4627	1371.27	1687.73	10.5788	1470.5	1411.19	10.4927	-0.0861441
Srp19	Signal recognition particle 19 kDa protein	B2RZ66_RAT	0.0182229	0.249321	0.0374025	-0.0935588	0.152204	0.436482	0.127472	10.2678	10.0683	10.1742	10.2205	1232.84	1073.67	10.1715	1155.43	1193.13	10.1976	0.0260652
Rbm3	RNA-binding protein 3	RBM3_RAT	0.00229413	0.0829308	0.0374886	-0.205131	0.147222	0.158984	0.371791	10.5309	10.1482	10.3258	10.2954	1479.53	1134.8	10.3522	1283.43	1256.72	10.3107	-0.0415278
Enoph1	Enolase-phosphatase E1	ENOPH_RAT	0.0103798	0.531936	0.0375612	-0.0217246	-0.127707	0.780916	0.0017682	12.8095	12.9038	12.7877	12.7761	7178.53	7663.51	12.8574	7071.24	7014.29	12.7819	-0.0754744
Exosc1	Exosome component 1	M0R5B6_RAT	0.0128361	0.103947	0.0376386	-0.114307	0.0955909	0.197089	0.312544	11.067	10.8862	10.9527	10.9818	2145.34	1892.66	10.9794	1981.93	2022.32	10.9673	-0.0121146
Ap2a2	AP-2 complex subunit alpha-2	AP2A2_RAT	0.0661976	0.634161	0.0376591	0.0146493	0.108606	0.866162	0.00264604	15.1792	15.121	15.1939	15.2296	37102.4	35635.3	15.1504	37481.1	38421.4	15.2119	0.0614446
Acly	ATP-citrate synthase	A0A8I6AM81_RAT	0.116987	0.158289	0.037721	-0.129103	0.145636	0.291523	0.213589	11.9818	11.8377	11.8526	11.9833	4044.52	3660.17	11.9115	3698.31	4048.95	11.9195	0.0079484
Lztfl1	Leucine zipper transcription factor-like protein 1	LZTL1_RAT	0.00288726	0.66297	0.0378097	0.0191875	-0.115118	0.886411	0.0264494	12.8655	13.0077	12.8847	12.8926	7462.61	8235.78	12.9383	7562.53	7604.15	12.8886	-0.0497119
Dctn6	Dynactin subunit 6	A0A8I6A6N2_RAT	0.0100263	0.221435	0.0381392	0.0624449	-0.091223	0.393837	0.150633	11.0532	11.1911	11.1157	11.0999	2124.96	2338.13	11.1238	2218.95	2194.87	11.1078	-0.0160151
A1i3	Alpha-1-inhibitor 3	A1I3_RAT	1.29437e-05	0.00553575	0.0383653	-0.257447	0.00579956	0.0110409	0.997137	12.2554	11.8033	11.9979	11.8091	4889.2	3573.85	12.047	4090.14	3588.25	11.9066	-0.140374
Specc1	Sperm antigen with calponin homology and coiled-coil domains 1	A0A0G2K5D7_RAT	0.00438642	0.990571	0.0383846	0.000352088	-0.0903957	0.999911	0.00962336	10.7833	10.8748	10.7836	10.7844	1762.36	1877.78	10.8298	1762.79	1763.74	10.784	-0.0457473
Grk5	G protein-coupled receptor kinase;G protein-coupled receptor kinase;G protein-coupled receptor kinase 5	A0A8I5ZX64_RAT	0.0126523	0.0398399	0.0388873	0.104477	-0.0440495	0.0780926	0.604543	11.8819	12.011	11.9863	11.9669	3773.93	4127.27	11.9479	4057.37	4003.16	11.9767	0.0288024
Ahcyl1	Adenosylhomocysteinase-like 1	A0A8L2UQN5_RAT	0.00174584	0.861648	0.0392983	0.0108411	-0.177631	0.980859	0.0149575	13.7144	13.9277	13.7253	13.7501	13441.5	15583.3	13.825	13542.9	13778.1	13.7377	-0.0872803
Akap6	A-kinase anchoring protein 6;A-kinase anchor protein 6	G3V6M0_RAT	0.0369276	0.99492	0.0394096	-0.0002734	-0.130328	0.999974	0.00959975	12.7861	12.8793	12.7858	12.749	7062.94	7534.54	12.8334	7061.6	6883.73	12.7675	-0.0659365
Bud31	Protein BUD31 homolog	BUD31_RAT	0.010912	0.00487569	0.0394875	0.112729	8.86392e-05	0.0097276	0.999996	10.5333	10.6338	10.646	10.6339	1481.96	1588.93	10.5844	1602.4	1589.02	10.64	0.0555456
Pank4	4'-phosphopantetheine phosphatase	G3V7T3_RAT	0.0729352	0.124715	0.0395129	0.0291764	-0.0271259	0.233877	0.281421	11.6836	11.7179	11.7127	11.6908	3289.3	3368.56	11.7008	3356.5	3305.81	11.7018	0.000964814
Sh3gl3	Endophilin-A3	SH3G3_RAT	0.000897397	0.0594127	0.0395365	0.0903264	-0.050054	0.115295	0.489483	13.1729	13.3437	13.2632	13.2936	9235.04	10395.5	13.2608	9831.72	10041	13.2785	0.0176909
Syt11	Synaptotagmin-11	SYT11_RAT	0.00909025	0.173727	0.0396251	0.0539307	-0.0639999	0.317273	0.205745	10.8563	10.9646	10.9102	10.9006	1853.85	1998.36	10.9115	1924.46	1911.65	10.9054	-0.00604247
Golph3l	Golgi phosphoprotein 3-like	A0A0G2K9Q1_RAT	0.320275	0.0828981	0.0397491	-0.154745	0.107714	0.158924	0.393134	9.62219	9.53512	9.46744	9.64284	788.073	741.921	9.57931	707.919	799.435	9.5578	-0.0215084
Cops7b	COP9 signalosome subunit 7B	D3ZU52_RAT	0.0165379	0.129119	0.0398499	-0.0372037	0.0353286	0.241566	0.275362	11.1935	11.1328	11.1563	11.1682	2341.94	2245.5	11.1635	2282.32	2301.17	11.1622	-0.00124419
Wsb2	WD repeat and SOCS box-containing 2	A0A8I5Y8A6_RAT	0.741586	0.234572	0.0399376	-0.0533915	0.0805288	0.414119	0.149107	9.18448	9.19912	9.13109	9.27964	581.84	587.773	9.19182	560.701	621.515	9.20728	0.0154614
Smpd2	sphingomyelin phosphodiesterase	A0A8I6GKK3_RAT	0.191871	0.358886	0.0399653	-0.0361789	-0.154343	0.588973	0.000887632	9.56165	9.61351	9.52547	9.45917	755.688	783.351	9.58781	736.973	703.873	9.4927	-0.0951132
Nfx1	Nuclear transcription factor, X-box binding 1;Nuclear transcription factor, X-box binding 1;Nuclear transcription factor, X-box binding 1;Nuclear transcription factor, X-box binding 1	A0A8I6ALJ0_RAT	0.0218472	0.193959	0.0401773	-0.111739	0.143761	0.350298	0.186209	10.6054	10.4015	10.4937	10.5453	1557.92	1352.62	10.5071	1441.82	1494.34	10.5197	0.0126436
Rtn4ip1	Reticulon 4 interacting protein 1	A6K6W3_RAT	0.0222787	0.157592	0.0402195	-0.0999929	0.109519	0.290349	0.230816	10.8682	10.7015	10.7682	10.8111	1869.15	1665.28	10.7873	1743.99	1796.62	10.7898	0.00251826
Prkar1a	cAMP-dependent protein kinase type I-alpha regulatory subunit	KAP0_RAT	0.00406973	0.527419	0.0402295	-0.0258328	-0.148646	0.776667	0.00195544	12.307	12.4333	12.2812	12.2847	5067.31	5531.01	12.3715	4977.38	4989.51	12.2829	-0.0886207
Ccdc50	Coiled-coil domain containing 50;Coiled-coil domain containing 50;Coiled-coil domain-containing protein 50	A0A8I6GF21_RAT	0.0270981	0.87194	0.0402814	0.00643633	-0.113899	0.983601	0.0150707	11.1859	11.2782	11.1923	11.1643	2329.65	2483.53	11.2328	2340.06	2295	11.1784	-0.0544009
Rps8	40S ribosomal protein S8;Small ribosomal subunit protein eS8	A0A8L2R9H0_RAT	0.00157245	0.199168	0.0403484	-0.0456834	0.0599381	0.358669	0.181852	13.1084	12.9867	13.0627	13.0467	8830.94	8116.99	13.0488	8555.69	8461.32	13.0547	0.00586828
Psma6	Proteasome subunit alpha type-6	PSA6_RAT	0.275934	0.0510272	0.0405004	0.0539867	-0.0264616	0.0994507	0.546037	12.7527	12.7822	12.8067	12.7557	6901.67	7043.89	12.7675	7164.83	6915.87	12.7814	0.0139131
Cmpk2	Cytidine/uridine monophosphate kinase 2	D3ZC63_RAT	0.018473	0.91172	0.0405084	-0.00306232	0.0800891	0.992207	0.0134384	12.7011	12.6326	12.698	12.7127	6659.04	6350.34	12.6673	6644.92	6712.84	12.7054	0.0381257
Mrps25	Small ribosomal subunit protein mS25	RT25_RAT	0.127998	0.517355	0.0406756	-0.0280988	0.101958	0.767054	0.0482004	11.2155	11.1483	11.1874	11.2503	2377.99	2269.74	11.1823	2332.12	2435.95	11.2192	0.0368804
Stip1	Stress-induced-phosphoprotein 1	STIP1_RAT	0.00427829	0.415781	0.040789	0.0387784	-0.10362	0.658688	0.0700595	13.1069	13.2529	13.1457	13.1493	8822.3	9761.67	13.1818	9062.65	9085.13	13.1475	-0.0342653
Tcp1	T-complex protein 1 subunit alpha	TCPA_RAT	0.00309523	0.347404	0.0409115	0.0322296	-0.0699941	0.574119	0.092246	12.5277	12.6369	12.56	12.5669	5905.05	6369.3	12.5834	6038.46	6067.66	12.5634	-0.0199107
Arhgap33	Rho GTPase activating protein 33	A0A8I6AJS5_RAT	0.232621	0.273808	0.0409985	-0.0404961	0.0694226	0.472645	0.127548	10.2162	10.1719	10.1757	10.2414	1189.55	1153.61	10.1942	1156.63	1210.48	10.2089	0.014667
Hax1	HCLS1-associated protein X-1	HAX1_RAT	0.77567	0.168839	0.041004	-0.0562866	0.0644496	0.309171	0.220363	11.1001	11.0887	11.0438	11.1531	2195.19	2177.81	11.0944	2111.19	2277.3	11.0995	0.00510436
Carmil2	Capping protein regulator and myosin 1 linker 2	A0A8I6A9C8_RAT	0.00690953	0.000100224	0.0411625	0.0828896	0.0274945	0.000200438	0.26755	11.0977	11.151	11.1806	11.1785	2191.47	2274.04	11.1246	2321.07	2317.8	11.1796	0.0549457
Golga5	Golgin subfamily A member 5	G3V6Z7_RAT	0.219254	0.121335	0.0411821	0.0621956	-0.0556342	0.227947	0.301144	9.87829	9.92721	9.94048	9.87158	941.155	973.616	9.90296	982.617	936.786	9.90644	0.00348478
Dipk2a	Divergent protein kinase domain 2A	A0A0G2K1M5_RAT	0.0799865	0.889385	0.041246	0.0109853	-0.22584	0.987764	0.0148291	8.92484	9.06703	8.93583	8.84119	486.01	536.35	8.99769	489.725	458.631	8.88929	-0.108402
Chchd4	Mitochondrial intermembrane space import and assembly protein 40	MIA40_RAT	0.209085	0.174545	0.0412597	-0.10932	0.128102	0.318624	0.214606	11.7033	11.6024	11.594	11.7305	3334.63	3109.4	11.6537	3091.28	3398.13	11.6639	0.0101242
Gpcpd1	Glycerophosphocholine phosphodiesterase 1;Glycerophosphocholine phosphodiesterase GPCPD1	A0A0G2K9B2_RAT	0.145501	0.00422171	0.0413309	-0.114897	-0.00332766	0.00842559	0.994925	11.5398	11.4846	11.4249	11.4812	2977.33	2865.5	11.5125	2749.41	2858.89	11.4533	-0.0591016
Nsdhl	Sterol-4-alpha-carboxylate 3-dehydrogenase, decarboxylating	NSDHL_RAT	0.0900604	0.382133	0.0413317	-0.0240063	0.0577618	0.618241	0.0813119	10.3272	10.2797	10.3032	10.3375	1284.69	1243.11	10.3037	1263.49	1293.89	10.3205	0.0167845
Trim46	Tripartite motif-containing protein 46	TRI46_RAT	0.00250738	0.691361	0.0413895	-0.0129642	0.0847511	0.904742	0.0277352	10.9904	10.8831	10.9774	10.9679	2034.42	1888.6	10.9377	2016.22	2002.87	10.9727	0.034904
Ift81	Intraflagellar transport 81;Intraflagellar transport 81;Intraflagellar transport 81;Intraflagellar transport 81;Intraflagellar transport protein 81 homolog	A0A8I6A208_RAT	0.0287765	0.0997259	0.0416386	0.159381	-0.123283	0.189506	0.357641	10.2782	10.4939	10.4375	10.3707	1241.74	1442.09	10.3901	1386.79	1323.98	10.4045	0.014405
Nucb1	Nucleobindin-1	A0A0G2K9Z3_RAT	0.0164126	0.449307	0.0416649	0.0331902	-0.0973991	0.696737	0.0636852	12.2437	12.3542	12.2769	12.2568	4849.86	5235.67	12.3	4962.73	4893.87	12.2669	-0.0331256
Fscn1	Fascin	A0A8I6AK10_RAT	0.0189995	0.954334	0.0417753	-0.00265918	0.136207	0.997915	0.0123745	14.2061	14.0915	14.2034	14.2277	18899.7	17456.7	14.1499	18864.9	19185.2	14.2156	0.065688
Xpnpep1	X-prolyl aminopeptidase 1	A0A0G2JV31_RAT	0.00261202	0.353123	0.0418083	-0.0198205	0.0435058	0.581551	0.0928001	12.4117	12.3424	12.3919	12.3859	5448.76	5193.01	12.3775	5374.42	5351.99	12.3889	0.011429
Cab39	Calcium binding protein 39	A0A0G2JZH0_RAT	0.285013	0.0833408	0.0421444	0.0407702	-0.0276041	0.159736	0.413561	12.0836	12.1084	12.1244	12.0808	4340.48	4415.58	12.0961	4464.89	4331.9	12.1028	0.00669488
Sqor	Sulfide quinone oxidoreductase	B0BMT9_RAT	0.222676	0.0354813	0.0422657	-0.149854	0.0542579	0.0697037	0.675591	10.9506	10.866	10.8008	10.9203	1979.09	1866.4	10.909	1783.84	1937.93	10.8618	-0.0471803
Sars1	serine--tRNA ligase	A0A0G2JZG7_RAT	0.039352	0.377927	0.0422986	0.0224144	-0.0528671	0.613025	0.0853561	12.8437	12.8978	12.8661	12.8449	7350.86	7631.62	12.871	7465.95	7357.03	12.8555	-0.0154408
Jakmip1	Janus kinase and microtubule interacting protein 1;Janus kinase and microtubule-interacting protein 1	A0A8L2Q2V8_RAT	0.0127743	0.175105	0.0424599	-0.0548795	0.0637176	0.319548	0.221118	10.548	10.4431	10.4932	10.5068	1497.18	1392.15	10.4965	1441.3	1455.01	10.5	0.00348134
Ndrg4	NDRG family member 4	A0A8I6G5X2_RAT	0.00215435	0.596314	0.0425423	0.0343018	-0.158088	0.837037	0.0393931	12.492	12.7084	12.5263	12.5503	5760.65	6692.6	12.6042	5899.26	5997.99	12.5383	-0.0658946
Neu4	exo-alpha-sialidase	D3ZWB7_RAT	0.40579	0.00556447	0.0426969	-0.191596	-6.1209e-05	0.011098	0.999999	9.21952	9.16568	9.02792	9.16562	596.145	574.309	9.19285	522.007	574.284	9.09842	-0.0944375
CSN1S1	Alpha-S1-casein	CASA1_BOVIN	0.31767	0.38728	0.0429218	0.0619638	-0.149652	0.624574	0.0839594	9.81965	9.89143	9.88161	9.74178	903.669	949.768	9.85599	943.327	856.186	9.81339	-0.0425968
Rgs10	Regulator of G-protein signaling 10	A0A8I5ZZL9_RAT	0.0793086	0.447512	0.0429315	-0.0288917	0.0835849	0.694757	0.0669025	10.4211	10.3528	10.3922	10.4364	1371.12	1307.73	10.3874	1343.94	1385.73	10.4145	0.0271117
Odr4	Protein odr-4 homolog	A0A8I6A685_RAT	0.0205057	0.0904073	0.043104	0.111608	-0.0790865	0.172641	0.398236	11.9297	12.086	12.0413	12.0069	3901.11	4347.52	12.0099	4214.89	4115.61	12.0242	0.0142475
Arl8b	ADP-ribosylation factor-like protein 8B	ARL8B_RAT	3.7397e-05	0.153935	0.0432499	0.0552395	-0.0576283	0.284174	0.256137	13.174	13.3584	13.2293	13.3007	9242.21	10502	13.2691	9602.95	10090.7	13.2654	-0.00369432
Ipcef1	Interaction protein for cytohesin exchange factors 1;Interaction protein for cytohesin exchange factors 1;Interactor protein for cytohesin exchange factors 1	A0A8I5ZMU6_RAT	0.00138946	0.701324	0.0433314	-0.0191781	0.128958	0.910793	0.0288414	11.2189	11.0433	11.1997	11.1723	2383.59	2110.39	11.1338	2352.11	2307.72	11.1861	0.0522845
Appl2	DCC-interacting protein 13-beta	DP13B_RAT	0.0988784	0.0213104	0.04335	-0.0572337	0.012987	0.0421666	0.827206	11.0449	11.0049	10.9877	11.0179	2112.77	2054.92	11.025	2030.6	2073.5	11.0029	-0.0221835
Fam13c	Family with sequence similarity 13, member C;Family with sequence similarity 13, member C;Family with sequence similarity 13, member C	A0A8I6AS96_RAT	0.127578	0.0329766	0.0434512	0.126963	-0.0423329	0.0648658	0.709178	9.06103	9.14991	9.18799	9.10757	534.124	568.063	9.10615	583.259	551.636	9.14834	0.0421909
Tpd52l2	Tumor protein D54	TPD54_RAT	0.0655401	0.124463	0.0435386	0.063312	-0.0562047	0.233435	0.312287	11.8861	11.9627	11.9494	11.9065	3785.07	3991.51	11.9249	3954.87	3839	11.9281	0.00320457
Pura	Purine rich element binding protein A	A0A8I5YBE8_RAT	0.00892932	0.218695	0.0435888	-0.0709977	0.097665	0.389562	0.180045	14.2414	14.0828	14.1704	14.1804	19367.5	17351.5	14.1642	18437.5	18566.8	14.1754	0.0111648
Etfa	Electron transfer flavoprotein subunit alpha;Electron transfer flavoprotein subunit alpha, mitochondrial	A0A8L2QBI2_RAT	0.0854777	0.954973	0.0438404	-0.00290209	-0.154971	0.997973	0.010092	12.8632	12.954	12.8603	12.799	7450.68	7934.75	12.9093	7435.71	7126.6	12.83	-0.0793261
Pfdn1	Prefoldin subunit 1	A0A8I6A6J4_RAT	0.0307243	0.199019	0.043889	0.152326	-0.193266	0.35843	0.201221	10.2807	10.5442	10.4331	10.351	1243.97	1493.25	10.4185	1382.5	1306.03	10.3926	-0.0258934
Etnk1	ethanolamine kinase	A0A8I6AFB2_RAT	0.00285035	0.83231	0.0440183	0.00844894	0.126354	0.97188	0.00686286	10.5816	10.4523	10.59	10.5787	1532.42	1401.09	10.5184	1541.42	1529.33	10.5844	0.0659654
Snx7	Sorting nexin 7	F7EXP7_RAT	0.00102348	0.639847	0.0440203	0.0170095	-0.0902342	0.87029	0.0359732	10.6775	10.8093	10.6945	10.7191	1637.79	1794.45	10.7449	1657.22	1685.65	10.7069	-0.0380644
Ctcf	CCCTC-binding factor;Transcriptional repressor CTCF	A0A0H2UHP0_RAT	0.0760057	0.0440284	0.0440544	0.208287	-0.0862364	0.0861183	0.627923	8.45934	8.64133	8.66763	8.55509	351.979	399.3	8.5532	406.647	376.131	8.61246	0.0592548
Csnk1a1	Casein kinase I isoform alpha	KC1A_RAT	0.0698928	0.0594348	0.0440708	0.11391	-0.0589613	0.115337	0.534692	10.6341	10.7434	10.748	10.6844	1589.24	1714.28	10.6898	1719.81	1645.64	10.7166	0.0267905
Cnn3	Calponin-3	CNN3_RAT	0.588174	0.138778	0.044236	0.104831	-0.100131	0.258297	0.288776	13.4574	13.4951	13.5622	13.3949	11248	11545.7	13.4763	12095.8	10771.6	13.481	0.00464975
Ndrg2	Protein NDRG2	A0A0G2JSV0_RAT	0.00052979	0.576626	0.0443958	0.0344834	-0.147227	0.820754	0.0448279	14.3453	14.5842	14.3798	14.437	20814.9	24563.2	14.4697	21318.5	22180.2	14.4087	-0.0610269
Blmh	Bleomycin hydrolase	BLMH_RAT	0.000253387	0.361931	0.0444162	0.0246488	-0.0545108	0.592868	0.0972427	11.6716	11.7829	11.6962	11.7284	3262.03	3523.83	11.7283	3318.24	3393.17	11.7124	-0.0159156
Abcb6	ATP-binding cassette sub-family B member 6	ABCB6_RAT	0.00916244	0.361318	0.0444778	-0.0423972	0.0935428	0.592085	0.0976649	13.8624	13.7345	13.8201	13.8281	14894.1	13630.5	13.7999	14462.7	14543.5	13.8241	0.0241615
Parvb	Parvin, beta	A0A0G2KB09_RAT	0.499757	0.0585663	0.0445885	-0.0886699	0.0450551	0.113702	0.544276	10.067	10.0363	9.97837	10.0814	1072.71	1050.09	10.0518	1008.77	1083.4	10.0308	-0.0209706
Coro1b	Coronin	A0A8I5ZSU6_RAT	0.592957	0.722464	0.0446439	-0.00952631	0.06942	0.922974	0.0282573	13.4491	13.4347	13.4396	13.5042	11183.6	11072.9	13.4419	11110	11618.7	13.4722	0.0302904
Mgrn1	E3 ubiquitin-protein ligase;E3 ubiquitin-protein ligase;E3 ubiquitin-protein ligase;E3 ubiquitin-protein ligase;E3 ubiquitin-protein ligase MGRN1	A0A8I5Y9P4_RAT	0.0158968	0.0621011	0.0447453	0.0675537	-0.0357492	0.120346	0.527457	10.7143	10.8035	10.7818	10.7678	1680.04	1787.24	10.7596	1760.58	1743.5	10.7748	0.0152296
Sh3glb2	Endophilin-B2	SHLB2_RAT	0.412972	0.0436458	0.0447885	0.0781769	-0.0317433	0.0853867	0.63783	13.3534	13.3841	13.4316	13.3524	10465.8	10691.3	13.3689	11048.6	10458.6	13.3925	0.0236779
Ywhag	14-3-3 protein gamma	1433G_RAT	0.0789064	0.345601	0.0448249	-0.0585021	0.12264	0.571761	0.105147	18.6705	18.5593	18.612	18.682	417242	386289	18.616	400661	420562	18.6474	0.0314213
Gna13	Guanine nucleotide-binding protein subunit alpha-13	GNA13_RAT	0.0573929	0.789648	0.0448926	-0.00600395	-0.0721976	0.955752	0.00616351	11.8335	11.8776	11.8274	11.8054	3649.42	3762.9	11.8557	3634.27	3579.23	11.8165	-0.0392279
Acox1	Acyl-coenzyme A oxidase;Peroxisomal acyl-coenzyme A oxidase 1	F1LQC1_RAT	0.0372599	0.11605	0.0449602	-0.137072	0.11381	0.218632	0.34214	10.2933	10.1085	10.1562	10.2223	1254.85	1103.95	10.2038	1141.11	1194.57	10.1896	-0.0142114
Rab11fip2	RAB11 family interacting protein 2	A0A8I6A5U7_RAT	0.341509	0.887031	0.0450995	-0.00334822	0.0659305	0.987238	0.0172479	11.1261	11.1035	11.1228	11.1695	2235.12	2200.38	11.1149	2229.94	2303.27	11.1463	0.0314357
Man2c1	alpha-mannosidase	A0A0G2JWT2_RAT	0.173877	0.205889	0.0451845	-0.0238173	0.0307145	0.369387	0.200859	10.6733	10.6476	10.6494	10.6783	1632.95	1604.16	10.6605	1606.21	1638.68	10.664	0.00346375
Mical3	F-actin monooxygenase	A0A8I5Y064_RAT	0.0482167	0.20373	0.0452156	0.0282397	-0.036091	0.365954	0.203308	13.6577	13.7025	13.6859	13.6664	12923.3	13331.1	13.6803	13178.7	13001.7	13.6762	-0.00406682
Dpy19l3	Dpy-19 like C-mannosyltransferase 3	D4A9G5_RAT	0.00596194	0.260761	0.0452833	0.0731332	0.261962	0.453526	0.000622847	10.0249	9.83528	10.098	10.0972	1041.82	913.512	9.9332	1095.99	1095.4	10.0976	0.164435
Caskin2	Cask-interacting protein 2	D4A9T0_RAT	0.0412157	0.0741008	0.0453115	-0.0800849	0.0478185	0.142711	0.477792	9.78142	9.68905	9.70134	9.73687	880.037	825.459	9.73598	832.517	853.278	9.71921	-0.0167629
L3hypdh	trans-L-3-hydroxyproline dehydratase	D3ZV91_RAT	0.335399	0.47135	0.0454559	-0.0331754	0.10136	0.720529	0.066606	10.0547	10.0102	10.0215	10.1115	1063.57	1031.25	10.0326	1039.4	1106.3	10.0672	0.0346224
Pkm	Pyruvate kinase PKM	KPYM_RAT	0.0224785	0.086977	0.0455203	0.0670904	-0.0448712	0.166389	0.430669	18.5007	18.5921	18.5678	18.5472	370915	395166	18.5471	388571	383064	18.5576	0.0104231
Tlcd4	TLC domain containing 4	D4AAE5_RAT	0.641278	0.257233	0.0455298	-0.0933532	0.145569	0.448297	0.157444	9.67483	9.63681	9.58148	9.78238	817.363	796.104	9.65595	766.148	880.624	9.68543	0.0294769
Polr2c	RNA polymerase II subunit C	Q5EB90_RAT	0.150098	0.449515	0.0456184	-0.0276669	0.0790603	0.696966	0.0724025	10.8041	10.7507	10.7765	10.8298	1787.98	1723.04	10.7777	1754.02	1820.1	10.8034	0.0256964
Nans	N-acetylneuraminate synthase	B1WC26_RAT	0.952404	0.321354	0.0457985	-0.030759	0.0593049	0.53944	0.119583	12.203	12.2011	12.1722	12.2604	4714.75	4708.76	12.202	4615.3	4906.36	12.217	0.0149471
Sfxn5	Sideroflexin-5	SFXN5_RAT	0.026989	0.296588	0.0458284	0.0424827	-0.0755684	0.505211	0.133013	13.047	13.1402	13.0895	13.0646	8463.11	9028.07	13.0943	8716.03	8567.35	13.0771	-0.0172424
Cdh9	Cadherin 9	D3ZFQ5_RAT	0.00474548	0.186	0.045882	-0.0886996	0.104612	0.337404	0.227433	10.5523	10.3516	10.4636	10.4562	1501.64	1306.61	10.4555	1412.1	1404.87	10.4599	0.00447322
Mapt	Microtubule-associated protein	A0A8J8XUY4_RAT	0.00646277	0.366427	0.0458847	0.261985	-0.58121	0.598586	0.0998445	11.2976	12.1375	11.5596	11.5562	2517.16	4505.46	11.7778	3018.4	3011.46	11.5579	-0.219885
Slc7a14	Solute carrier family 7, member 14	D3ZSU3_RAT	0.00027121	0.320167	0.0459714	0.0544633	-0.104475	0.537827	0.120778	11.816	12.04	11.8705	11.9356	3605.58	4211.24	11.9324	3744.3	3917.05	11.9034	-0.0289822
Gdpd2	Glycerophosphodiester phosphodiesterase domain containing 2	D3Z9K9_RAT	0.00229181	0.941087	0.0460227	-0.0103934	-0.421944	0.996529	0.0104717	9.73781	10.2055	9.72742	9.78352	853.835	1180.73	9.99051	847.706	881.319	9.75574	-0.234762
Gna11	Guanine nucleotide-binding protein subunit alpha;Guanine nucleotide-binding protein subunit alpha;Guanine nucleotide-binding protein subunit alpha-11	A0A8I6G6A0_RAT	0.846258	0.502789	0.0461392	-0.0171853	0.0575188	0.752781	0.0609455	11.6566	11.6516	11.6394	11.7092	3228.4	3217.33	11.6541	3190.17	3348.19	11.6747	0.0205861
Epha7	receptor protein-tyrosine kinase;Ephrin type-A receptor 7	A0A8L2Q443_RAT	0.020416	0.365944	0.0461589	-0.031792	0.0702872	0.597974	0.100848	11.1065	11.0215	11.0747	11.0918	2204.94	2078.73	11.0646	2156.88	2182.51	11.0833	0.0186463
Entpd3	Ectonucleoside triphosphate diphosphohydrolase 3;Nucleoside triphosphate diphosphohydrolase 3	A0A0G2K5S7_RAT	0.00362711	0.637164	0.046242	-0.0276612	0.143435	0.86835	0.0391049	12.6572	12.473	12.6295	12.6164	6459.36	5685.23	12.568	6336.69	6279.51	12.623	0.0549646
Cfap36	Cilia- and flagella-associated protein 36	CFA36_RAT	0.0275847	0.284636	0.0462899	0.0427151	-0.0727553	0.488254	0.141989	10.2063	10.2973	10.249	10.2246	1181.42	1258.35	10.2525	1216.92	1196.47	10.2368	-0.0156859
Akap17a	A-kinase anchoring protein 17A	F1MAF2_RAT	0.0695915	0.26114	0.0466092	-0.0583907	0.0915098	0.454086	0.159238	11.645	11.5489	11.5866	11.6404	3202.46	2996.17	11.5977	3075.44	3192.37	11.6137	0.0160112
Ndufa9	NADH dehydrogenase [ubiquinone] 1 alpha subcomplex subunit 9, mitochondrial;NADH dehydrogenase [ubiquinone] 1 alpha subcomplex subunit 9, mitochondrial	A0A8I6A3W0_RAT	0.685007	0.488178	0.046651	-0.0168993	0.0539147	0.738038	0.0651551	13.9217	13.9118	13.9048	13.9657	15518.2	15412.5	13.9168	15337.5	15999.4	13.9356	0.0188212
Fam219a	Family with sequence similarity 219, member A	D4AAI7_RAT	0.1066	0.0733757	0.046689	-0.0733323	0.0426831	0.141367	0.493251	10.3229	10.2571	10.2495	10.2998	1280.82	1223.78	10.2904	1217.35	1260.53	10.2749	-0.0154797
Snrpd1	Small nuclear ribonucleoprotein Sm D1	A6KNE7_RAT	0.0567453	0.156964	0.0467124	0.0464675	-0.0475549	0.289289	0.273794	11.0592	11.1227	11.1057	11.0751	2133.77	2229.78	11.0913	2203.61	2157.47	11.0905	-0.000812235
Mrps18a	Mitochondrial ribosomal protein S18A	Q6PDU2_RAT	0.0344393	0.388743	0.0467532	-0.0870464	0.205474	0.626365	0.0939349	10.5395	10.3185	10.4525	10.5239	1488.36	1276.93	10.4332	1401.21	1472.38	10.4886	0.055427
Myh7	Myosin-7	G3V8B0_RAT	0.018583	0.22439	0.0467804	-0.262117	0.358525	0.398429	0.1906	13.925	13.3977	13.6629	13.7563	15554.2	10792.5	13.6853	12970.1	13837.2	13.7103	0.0250037
Srp54	Signal recognition particle subunit SRP54	SRP54_RAT	0.0142755	0.396723	0.0468017	0.0126734	-0.0306393	0.636056	0.0912523	12.0808	12.1193	12.0935	12.0887	4332.09	4449.18	12.1002	4370.31	4355.69	12.0911	-0.00910919
Deptor	DEP domain containing MTOR-interacting protein	A0A8I6AIZ7_RAT	0.223185	0.21995	0.0469103	0.0570278	-0.0765928	0.391523	0.195509	11.1147	11.1713	11.1717	11.0947	2217.46	2306.21	11.1433	2306.87	2186.97	11.1337	-0.00954659
Prex2	Phosphatidylinositol-3,4,5-trisphosphate-dependent Rac exchange factor 2	A0A8I6ATE3_RAT	0.00398235	0.598407	0.0469421	-0.0171756	0.0775907	0.838723	0.0453525	12.1327	12.0315	12.1155	12.1091	4490.49	4186.39	12.083	4437.34	4417.71	12.1123	0.0293246
Kng2	Kininogen 2;Kininogen 1	A0A8I6AXR2_RAT	0.166086	0.00212324	0.047027	0.654735	0.0864042	0.00424198	0.883393	12.1762	12.4512	12.8309	12.5376	4628.08	5600.1	12.3203	7286.11	5945.74	12.6917	0.371465
Sqstm1	Sequestosome-1	SQSTM_RAT	0.00852803	0.16881	0.0470803	0.0933055	-0.100731	0.309123	0.257797	9.98369	10.1706	10.077	10.0699	1012.49	1152.53	10.0802	1080.13	1074.8	10.0734	-0.00673255
Wdr44	WD repeat-containing protein 44	A0A0G2JX77_RAT	0.0125243	0.0383642	0.0472147	0.0562063	-0.0197107	0.0752566	0.700054	11.2961	11.3651	11.3523	11.3454	2514.56	2637.77	11.331	2614.46	2601.98	11.3488	0.0178393
Nat8f4	N-acetyltransferase 8 (GCN5-related) family member 4	M0RDW3_RAT	0.0687128	0.977514	0.0472855	0.00202029	-0.20645	0.999494	0.0141024	9.95397	10.0885	9.95599	9.88201	991.842	1088.75	10.0228	993.232	943.584	9.91947	-0.103307
Dpp8	dipeptidyl-peptidase IV	D3ZHQ1_RAT	0.057639	0.188172	0.0473494	-0.0343062	0.0403038	0.340936	0.233072	10.754	10.7037	10.7197	10.744	1726.97	1667.74	10.7291	1686.39	1714.98	10.7319	0.00283014
Prorp	Mitochondrial ribonuclease P catalytic subunit	A0A8I6A1L4_RAT	0.923705	0.0376531	0.0473689	-0.175132	0.0602975	0.0738884	0.707045	8.79991	8.80766	8.62478	8.86796	445.694	448.096	8.80379	394.745	467.221	8.75149	-0.0523045
Snap25	Multifunctional fusion protein	F8WG75_RAT	0.0611079	0.989038	0.0474454	0.000961729	0.204401	0.99988	0.0127887	12.6184	12.483	12.6193	12.6874	6288.01	5724.83	12.5523	6292.2	6596.19	12.6538	0.101496
Abcc8	ATP binding cassette subfamily C member 8;ATP-binding cassette sub-family C member 8	A0A8I5ZLC8_RAT	0.018691	0.313707	0.0475651	-0.0664602	0.123385	0.529001	0.129778	11.0669	10.9052	11.0004	11.0286	2145.22	1917.71	10.9883	2048.64	2088.94	11.0146	0.0262656
Efl1	Elongation factor like GTPase 1	D3ZXJ5_RAT	0.0223684	0.099222	0.0478252	-0.062718	0.0449331	0.188599	0.410196	10.7741	10.6852	10.7114	10.7301	1751.17	1646.49	10.7303	1676.67	1698.58	10.7208	-0.00954716
Ccdc6	Coiled-coil domain containing 6	D4AEK9_RAT	0.0165963	0.22877	0.0478339	0.0380296	-0.0524301	0.405205	0.191635	11.71	11.7888	11.7481	11.7364	3350.2	3538.19	11.75	3439.69	3411.91	11.7422	-0.00772583
Serac1	Protein SERAC1	A0A8I6B543_RAT	0.131982	0.501718	0.0478991	0.0281442	0.149137	0.751715	0.00238622	10.4098	10.3457	10.438	10.4948	1360.42	1301.24	10.3781	1387.22	1442.95	10.4667	0.0885636
Fam151b	Family with sequence similarity 151, member B;Fam151b protein	A0A8I6AFQ9_RAT	0.563915	0.103376	0.0479855	0.0972132	-0.0716601	0.196065	0.39919	10.3416	10.3753	10.4388	10.3037	1297.57	1328.25	10.3586	1388.01	1263.89	10.3728	0.0142602
S1pr5	Sphingosine 1-phosphate receptor 5	S1PR5_RAT	0.00314812	0.360487	0.0480218	-0.0338669	-0.140391	0.591023	0.00124155	11.5936	11.7113	11.5597	11.5709	3090.42	3353.12	11.6536	3018.72	3042.2	11.5653	-0.0883179
Pabpc4	Polyadenylate-binding protein	G3V9N0_RAT	0.323429	0.77907	0.0480632	0.0125044	-0.116561	0.95119	0.0265984	11.8272	11.8716	11.8397	11.755	3633.6	3747.1	11.8495	3665.24	3456.27	11.798	-0.0515775
Rpp38	Ribonuclease P/MRP 38 subunit (Human)	Q497C2_RAT	0.0892887	0.647509	0.048205	-0.0572646	0.304708	0.87575	0.0402985	9.08874	8.87066	9.03148	9.17536	544.483	468.095	8.98382	523.294	578.176	9.10521	0.121398
Hprt1	Hypoxanthine phosphoribosyltransferase;Hypoxanthine phosphoribosyltransferase;Hypoxanthine-guanine phosphoribosyltransferase	A0A8I5ZZ79_RAT	0.0011816	0.495315	0.0482104	0.0332338	-0.107297	0.745293	0.0666452	13.8926	14.0662	13.9258	13.9589	15208.2	17153.6	13.982	15562.6	15924.2	13.9425	-0.0395481
Pdk3	Protein-serine/threonine kinase	A6IPZ9_RAT	0.455371	0.134352	0.0483097	-0.0506909	0.045317	0.250653	0.325981	12.3436	12.3187	12.2929	12.3641	5197.63	5108.73	12.3312	5018.18	5271.75	12.3289	-0.00230245
Sptbn1	Spectrin beta chain	G3V6S0_RAT	0.0178552	0.254722	0.0483308	0.032242	-0.0487183	0.444561	0.171618	14.7452	14.815	14.7774	14.7662	27462.7	28823.7	14.7805	28083.4	27866.6	14.7719	-0.00864916
Ptgr2	Prostaglandin reductase 2	A0A8I6G545_RAT	0.171001	0.97576	0.0484956	-0.00144315	-0.13878	0.999412	0.012725	11.8919	11.9581	11.8905	11.8193	3800.4	3978.68	11.9254	3796.6	3613.79	11.8553	-0.0700514
Srsf11	Serine and arginine rich splicing factor 11	A0A0G2QC38_RAT	0.0467874	0.278816	0.0485368	-0.0379653	0.0623086	0.479894	0.154771	10.6698	10.5983	10.6319	10.6606	1629.08	1550.3	10.6345	1586.76	1618.72	10.6463	0.0118004
Gatd1	Glutamine amidotransferase-like class 1 domain-containing protein 1	M0R4Z8_RAT	0.138273	0.931686	0.0486035	-0.00303745	0.0993618	0.995333	0.0169773	10.726	10.6725	10.723	10.7718	1693.79	1632.04	10.6995	1690.23	1748.41	10.7476	0.04812
Myl9	Myosin regulatory light polypeptide 9	B0BMS8_RAT	0.158888	0.721401	0.0487715	0.0482162	-0.341813	0.922383	0.032525	9.89506	10.0888	9.94327	9.74699	952.158	1089.01	9.99518	984.517	859.286	9.84847	-0.146713
Ckap5	Cytoskeleton associated protein 5	A0A8I6ALB1_RAT	0.000350758	0.443379	0.049037	-0.013039	-0.061841	0.690173	0.00192845	11.8643	11.9325	11.8513	11.8707	3728.35	3908.86	11.8988	3694.8	3744.84	11.861	-0.0378104
Rnf40	E3 ubiquitin protein ligase;E3 ubiquitin protein ligase;E3 ubiquitin protein ligase;E3 ubiquitin-protein ligase BRE1B	A0A8I6G5N6_RAT	0.0677852	0.342777	0.0490787	0.0344022	-0.0693139	0.568058	0.120071	9.52453	9.59226	9.55893	9.52294	736.493	771.892	9.55879	754.266	735.684	9.54105	-0.0177411
Prmt5	Protein arginine N-methyltransferase 5	D4A0E8_RAT	0.0105391	0.182468	0.0491896	0.0418661	-0.0471863	0.331641	0.251055	11.2624	11.3464	11.3043	11.2992	2456.55	2603.73	11.305	2528.88	2519.95	11.3017	-0.00326837
Slc1a1	Amino acid transporter;Excitatory amino acid transporter 3	A0A8I6AVI3_RAT	0.36719	0.370315	0.0494792	-0.0538214	0.117832	0.603497	0.108935	10.4875	10.4333	10.4337	10.5511	1435.64	1382.73	10.4606	1383.07	1500.4	10.4936	0.0329465
Gpd2	Glycerol-3-phosphate dehydrogenase;Glycerol-3-phosphate dehydrogenase, mitochondrial	A0A8I5ZUG1_RAT	0.406176	0.462917	0.0498267	-0.0158798	0.0459788	0.711542	0.07823	12.9784	12.9604	12.9625	13.0064	8070.15	7970.12	12.9694	7981.81	8228.22	12.9846	0.0151882
Foxj3	Forkhead box J3	A0A0G2JWM4_RAT	0.0445389	0.00450477	0.0498457	0.242983	0.0149287	0.00898925	0.977757	8.3628	8.52827	8.60578	8.5432	329.195	369.202	8.4479	389.581	373.042	8.57483	0.126924
Ppp2r1a	Protein phosphatase 2 scaffold subunit A alpha	Q5XI34_RAT	0.346246	0.128967	0.0503203	NA	NA	NA	NA	15.5584	15.5859	15.6033	15.5478	48256.8	49183.7	15.5722	49779.6	47903.4	15.5758	0.00358389
Plekha5	Pleckstrin homology domain containing A5	E9PTG5_RAT	0.00601226	0.70005	0.0503255	-0.0176756	0.113677	0.91003	0.0364863	11.4312	11.2962	11.4135	11.4099	2761.36	2514.71	11.3652	2727.73	2720.87	11.4117	0.0464236
Prkacb	cAMP-dependent protein kinase catalytic subunit beta	KAPCB_RAT	0.108883	0.429126	0.0503711	NA	NA	NA	NA	14.3598	14.2762	14.3193	14.3818	21025.5	19840.9	14.3186	20443	21347.1	14.3509	0.0322468
Camkv	CaM kinase-like vesicle-associated protein	A0A0G2K1R5_RAT	0.033301	0.43043	0.0504707	0.0378453	0.174582	0.67559	0.0019132	14.2933	14.1874	14.3312	14.362	20078.2	18657.1	14.2414	20611.9	21057.1	14.3467	0.105324
Mast4	non-specific serine/threonine protein kinase	A0A8I5Y716_RAT	0.975481	0.0663478	0.0509057	NA	NA	NA	NA	9.51916	9.52204	9.69647	9.43163	733.758	735.223	9.5206	829.714	690.566	9.57012	0.049521
Ak1	Adenylate kinase isoenzyme 1	M0RC66_RAT	0.289988	0.114117	0.0511013	NA	NA	NA	NA	14.0919	14.0167	13.9782	14.1039	17461.1	16574.9	14.0548	16138.7	17607.3	14.0424	-0.012346
Tmem132b	Transmembrane protein 132B	A0A0G2K3D9_RAT	0.00162934	0.833073	0.0512657	0.00857364	0.124639	0.972135	0.00890178	12.5813	12.4408	12.5899	12.5654	6128.51	5559.65	12.5128	6165.04	6061.32	12.5777	0.0649476
Strip2	Striatin interacting protein 2	A0A8I5ZP29_RAT	0.00753726	0.641805	0.0512964	-0.0232138	0.118928	0.871697	0.0450964	11.9336	11.7915	11.9104	11.9104	3911.88	3544.75	11.8643	3849.44	3849.34	11.9104	0.0461061
Tmem181	Transmembrane protein 181;Transmembrane protein 181;Transmembrane protein 181;RGD1566403 protein	A0A8I6AUF9_RAT	0.0313136	0.483976	0.0513276	0.0746908	-0.228467	0.733719	0.0758347	9.92879	10.1675	10.0035	9.93902	974.687	1150.06	10.0531	1026.48	981.62	9.97161	-0.0814587
Mrps27	Mitochondrial ribosomal protein S27	A0A8I5ZNY6_RAT	0.0397893	0.386352	0.0513543	-0.0208633	0.0473874	0.623436	0.107781	11.8137	11.7625	11.7928	11.8099	3599.73	3474.4	11.7883	3548.05	3590.42	11.8014	0.013061
Mon1a	Vacuolar fusion protein MON1 homolog	B1WC06_RAT	0.304415	0.695968	0.0513955	NA	NA	NA	NA	9.50854	9.46924	9.49371	9.56254	728.377	708.8	9.48902	720.926	756.153	9.52853	0.0395097
Zer1	Zyg-11 related, cell cycle regulator	F1LQI6_RAT	0.00675068	0.282846	0.0515315	0.0350094	-0.0569555	0.485691	0.164048	10.9105	11.004	10.9455	10.9471	1924.8	2053.72	10.958	1972.08	1974.22	10.9463	-0.0117306
Ercc1	ERCC excision repair 1, endonuclease non-catalytic subunit	D3ZAQ9_RAT	0.00925435	0.277768	0.0515513	-0.0580474	0.092786	0.478381	0.16778	9.91763	9.77102	9.85958	9.86381	967.171	873.717	9.84619	929.029	931.756	9.86169	0.0155094
Tamm41	Phosphatidate cytidylyltransferase, mitochondrial	TAM41_RAT	0.156635	0.444273	0.0516578	NA	NA	NA	NA	10.862	10.7866	10.8218	10.8953	1861.17	1766.45	10.8248	1810.06	1904.62	10.859	0.034215
Tmpo	Lamina-associated polypeptide 2, isoform beta	LAP2_RAT	0.0101449	0.18365	0.0518136	0.126308	-0.139844	0.333573	0.264519	10.2437	10.4992	10.37	10.3593	1212.44	1447.31	10.3771	1323.37	1313.6	10.3647	-0.012405
Snrpe	Small nuclear ribonucleoprotein E	D3ZSP1_RAT	0.0159239	0.101666	0.0518164	0.121728	-0.0848896	0.192996	0.434245	10.4259	10.6105	10.5477	10.5256	1375.68	1563.43	10.5212	1496.79	1474.09	10.5367	0.0155119
Drg1	Developmentally regulated GTP binding protein 1	A0A8J8YRV3_RAT	0.0497801	0.90055	0.0521662	-0.00291779	0.0634434	0.99011	0.0209338	10.5169	10.4694	10.514	10.5329	1465.2	1417.8	10.4934	1462.24	1481.54	10.5235	0.0300988
Acp6	acid phosphatase	Q4FZU0_RAT	0.145268	0.649882	0.0521961	NA	NA	NA	NA	12.6916	12.658	12.6813	12.712	6615.33	6463.23	12.6749	6568.37	6709.53	12.6967	0.0218232
Rab1b	Ras-related protein Rab-1B	RAB1B_RAT	0.00322948	0.463782	0.0522606	0.0727671	-0.208075	0.71247	0.0834493	12.2436	12.5592	12.3164	12.3511	4849.54	6035.08	12.41	5100.42	5224.52	12.3338	-0.0761583
Pkia	cAMP-dependent protein kinase inhibitor alpha	IPKA_RAT	0.0232885	0.118542	0.0523089	0.166328	-0.129718	0.223032	0.390872	10.9648	11.2127	11.1311	11.0829	1998.6	2373.28	11.094	2242.83	2169.2	11.1072	0.0131879
Cep170	Centrosomal protein 170	D3ZET9_RAT	0.12775	0.375908	0.0523234	NA	NA	NA	NA	14.0757	14.1198	14.101	14.0646	17266.7	17802.9	14.0979	17572.1	17133.8	14.0829	-0.0150416
Kif2a	Kinesin-like protein	F1M8L1_RAT	0.0386556	0.154058	0.052344	0.0419566	-0.0401168	0.284382	0.314863	12.3957	12.4578	12.4376	12.4177	5388.5	5625.68	12.4271	5547.51	5471.4	12.4277	0.000619775
Ube4b	Ubiquitin conjugation factor E4	A0A8I6GAW9_RAT	0.0314713	0.647294	0.0524845	-0.0121982	0.0633362	0.875598	0.0458887	11.843	11.7833	11.8308	11.8466	3673.64	3524.66	11.8134	3642.71	3682.84	11.8387	0.0252816
Ampd3	AMP deaminase;AMP deaminase;AMP deaminase;AMP deaminase 3	A0A8I6A0N2_RAT	0.113332	0.190346	0.0525332	NA	NA	NA	NA	11.2497	11.3963	11.37	11.2598	2434.93	2695.4	11.3248	2646.83	2452.15	11.316	-0.00884277
Llgl1	LLGL scribble cell polarity complex component 1	G3V6I1_RAT	0.0885852	0.0239981	0.0526703	-0.0651326	0.0129589	0.0474203	0.869368	12.4901	12.4419	12.425	12.4549	5753	5564.17	12.4662	5499.05	5614.37	12.44	-0.02621
Tom1l2	Target of myb1 like 2 membrane trafficking protein	A0A8I6A1X4_RAT	0.0108661	0.943662	0.0526859	0.00210433	-0.0823395	0.996826	0.0186669	12.6303	12.7108	12.6324	12.6285	6340.09	6704.02	12.6711	6349.34	6332.11	12.6304	-0.040678
Cstb	Cystatin-B	A0A8I5Y627_RAT	0.0226754	0.516756	0.052786	0.0341476	-0.114579	0.766475	0.0706301	11.9746	12.1001	12.0088	11.9855	4024.61	4390.14	12.0387	4121	4054.96	11.9972	-0.041531
Trip12	E3 ubiquitin-protein ligase;E3 ubiquitin-protein ligase;E3 ubiquitin-protein ligase;E3 ubiquitin-protein ligase TRIP12	A0A0G2JU73_RAT	0.0600858	0.104858	0.0529156	NA	NA	NA	NA	10.341	10.3909	10.3837	10.3608	1297.03	1342.69	10.3662	1335.99	1314.95	10.3723	0.00611801
Bpnt1	3'(2'),5'-bisphosphate nucleotidase 1	A0A0G2K0V3_RAT	0.00994704	0.0944123	0.0529354	0.0568927	-0.0370309	0.179911	0.466175	12.9172	13.0081	12.9741	12.9711	7735.17	8238.11	12.9634	8046.3	8029.34	12.9726	0.00921623
Coro2b	Coronin	F1LMV9_RAT	0.0881813	0.605102	0.0531361	NA	NA	NA	NA	12.913	12.8663	12.9269	12.9557	7712.67	7466.7	12.8898	7787.02	7944.14	12.9413	0.0515138
Cox7a2l	Cytochrome c oxidase subunit 7A2 like	A0A8I6GHX2_RAT	0.453895	0.0719643	0.053138	NA	NA	NA	NA	14.0316	14.0104	13.9793	14.0379	16746.8	16502.2	14.021	16151	16820.2	14.0089	-0.0121021
Nptn	Neuroplastin	NPTN_RAT	0.029942	0.869661	0.0532344	-0.0130955	0.212617	0.983012	0.0237473	14.1421	13.9612	14.129	14.1739	18080	15949.6	14.0545	17916.6	18482.2	14.1516	0.0971022
Lactb2	Endoribonuclease LACTB2	A0A8L2UIE1_RAT	0.00381781	0.530738	0.0532522	0.0271694	-0.0949915	0.779793	0.0682776	11.038	11.1731	11.0652	11.0781	2102.73	2309.04	11.1071	2142.7	2161.9	11.0717	-0.0354759
Dync2li1	Dynein cytoplasmic 2 light intermediate chain 1;Cytoplasmic dynein 2 light intermediate chain 1;Cytoplasmic dynein 2 light intermediate chain 1	A0A8I5ZPI1_RAT	0.834677	0.221989	0.0534146	NA	NA	NA	NA	8.27625	8.2612	8.36547	8.1467	310.027	306.81	8.26875	329.805	283.401	8.26023	-0.00851579
Prrc1	Protein PRRC1	PRRC1_RAT	0.0480818	0.206299	0.0534417	0.0695099	-0.0836923	0.370038	0.243991	10.5235	10.6345	10.593	10.5508	1471.92	1589.69	10.5801	1544.57	1500.1	10.5721	-0.00800558
Pnck	Calcium/calmodulin-dependent protein kinase type 1B	KCC1B_RAT	0.0161426	0.885127	0.0534992	-0.012513	-0.257193	0.986804	0.0112952	9.77189	9.99162	9.75937	9.73443	874.241	1018.07	9.88593	866.691	851.835	9.74696	-0.138978
Mief1	Mitochondrial dynamics protein MID51	MID51_RAT	0.287066	0.0502601	0.0536153	NA	NA	NA	NA	9.65729	9.61242	9.57269	9.64564	807.484	782.754	9.63503	761.496	800.99	9.60963	-0.0254005
Rufy3	RUN and FYVE domain containing 3	A0A8L2QAC6_RAT	0.00269872	0.396431	0.0537874	-0.0143011	-0.0615808	0.635705	0.00182511	13.5075	13.5622	13.4932	13.5006	11645.6	12095.2	13.5351	11530.7	11589.8	13.4969	-0.0381951
Ywhae	14-3-3 protein epsilon	1433E_RAT	0.0956222	0.256238	0.0538226	NA	NA	NA	NA	16.9869	17.0421	17.024	16.9881	129891	134953	17.0148	133271	129997	17.0062	-0.00860739
Dhrs7	Dehydrogenase/reductase 7	D4A0T8_RAT	0.324852	0.0764076	0.0538869	NA	NA	NA	NA	11.1204	11.0969	11.0772	11.1205	2226.26	2190.25	11.1087	2160.6	2226.4	11.099	-0.00967225
	Ig gamma-2C chain C region	IGG2C_RAT	0.388113	0.134279	0.0540975	NA	NA	NA	NA	9.81028	9.70979	9.63351	9.85894	897.818	837.408	9.76091	794.285	928.616	9.75062	-0.0102826
Bphl	Biphenyl hydrolase like	F7FBS0_RAT	0.686948	0.0836925	0.0541513	NA	NA	NA	NA	11.4866	11.4533	11.6334	11.3675	2869.57	2804.06	11.4701	3176.81	2642.1	11.5065	0.0364775
Glb1	Beta-galactosidase	A0A8I6G4Z3_RAT	0.00422587	0.943676	0.0543069	0.00327497	-0.127226	0.996828	0.0196125	10.7648	10.9079	10.7681	10.7806	1739.91	1921.3	10.8381	1743.87	1759.13	10.7744	-0.0637345
Nap1l5	Nucleosome assembly protein 1-like 5	NP1L5_RAT	0.016555	0.673023	0.0545635	0.0738158	-0.417296	0.893086	0.0449259	11.0111	11.4523	11.0849	11.035	2063.75	2802.13	11.2485	2172.09	2098.31	11.0602	-0.188329
Smcr8	SMCR8-C9orf72 complex subunit	D3ZJR6_RAT	0.0992699	0.0338396	0.0546475	0.0555497	-0.0150607	0.066534	0.797559	10.2508	10.2932	10.3063	10.2782	1218.42	1254.8	10.2722	1266.25	1241.77	10.2923	0.0201571
Wwc3	WWC family member 3	M0R8P6_RAT	0.681033	0.923401	0.0547415	NA	NA	NA	NA	9.11437	9.09342	9.11926	9.24131	554.241	546.251	9.10393	556.124	605.217	9.18158	0.077642
Tmpo	Thymopoietin	A0A8I6AFR4_RAT	0.0746677	0.140606	0.0548905	NA	NA	NA	NA	9.03828	9.195	9.16664	9.08354	525.768	586.099	9.11877	574.691	542.522	9.12569	0.00692025
Nat2	arylamine N-acetyltransferase	A0A8I5ZLT4_RAT	0.0373587	0.191717	0.0550787	0.0657397	-0.0733728	0.346679	0.271671	9.87782	9.98522	9.94356	9.91185	940.849	1013.57	9.93252	984.713	963.307	9.92779	-0.00472869
Pex14	Peroxisomal membrane protein PEX14	PEX14_RAT	0.0335322	0.23934	0.0551608	0.0443083	-0.0599898	0.421397	0.216392	10.8539	10.9363	10.8982	10.8763	1850.72	1959.5	10.8957	1908.45	1879.69	10.8873	-0.00838729
Nipsnap1	Nipsnap homolog 1	A0A8I5ZW49_RAT	0.501658	0.730434	0.055587	NA	NA	NA	NA	13.7836	13.7444	13.7636	13.887	14101.9	13724.1	13.7641	13907.5	15149.5	13.8266	0.0624533
Magi1	Membrane associated guanylate kinase, WW and PDZ domain containing 1	A0A8I6ABL7_RAT	0.416703	0.0466364	0.0556245	0.0741626	-0.0264571	0.0910978	0.712601	11.8109	11.8402	11.885	11.8138	3592.76	3666.65	11.8256	3782.27	3600.02	11.8499	0.0242178
Abr	Active breakpoint cluster region-related protein	ABR_RAT	0.000742941	0.987147	0.0558037	-0.000551141	-0.0962435	0.999835	0.0166234	11.9146	12.043	11.9141	11.9468	3860.71	4220.04	11.9803	3859.23	3947.7	11.9305	-0.0497325
Commd6	COMM domain-containing protein 6	D4A8E7_RAT	0.00515884	0.00319437	0.0558461	-0.143378	-0.0179471	0.00637854	0.903585	12.0687	11.9338	11.9254	11.9159	4295.87	3912.41	12.0029	3889.47	3864.04	11.9206	-0.0822309
Snx15	Sorting nexin-15	SNX15_RAT	0.504215	0.0205791	0.0558566	-0.0730539	0.0109154	0.0407347	0.91966	10.4653	10.4452	10.3922	10.4561	1413.74	1394.15	10.4553	1343.94	1404.73	10.4245	-0.0307514
Dap3	Small ribosomal subunit protein mS29	A0A8I6GLX9_RAT	0.364206	0.0327197	0.0558867	-0.0589369	0.0150615	0.0643689	0.815469	11.335	11.3108	11.276	11.3258	2583.25	2540.29	11.3229	2479.85	2566.95	11.3012	-0.0217735
Tbca	Tubulin-specific chaperone A	A0A8I5ZW23_RAT	0.402891	0.715928	0.0559082	NA	NA	NA	NA	12.48	12.5116	12.4663	12.393	5712.87	5839.29	12.4959	5659	5378.67	12.4301	-0.0657266
Actr3b	Actin related protein 3B	A0A8I6GL35_RAT	0.0279122	0.928144	0.0559202	-0.00683986	0.205176	0.994837	0.0215583	12.8713	12.697	12.8645	12.9022	7492.89	6640.12	12.7868	7457.45	7654.91	12.8834	0.0966602
Ptges3	Prostaglandin E synthase 3	A0A8I5ZQW8_RAT	0.0601314	0.593296	0.0559957	NA	NA	NA	NA	14.1031	13.9922	14.0725	14.1212	17597.4	16295.4	14.0487	17228.3	17820	14.0971	0.0483664
Castor2	Cytosolic arginine sensor for mTORC1 subunit 2	G3V665_RAT	0.0100007	0.127513	0.0560693	0.0743003	-0.0590486	0.238767	0.395183	10.9107	11.0414	10.985	10.9824	1925.09	2107.66	10.9775	2026.83	2023.14	10.9837	0.00614635
Rac1	Ras-related C3 botulinum toxin substrate 1	RAC1_RAT	0.0740348	0.584428	0.0560976	NA	NA	NA	NA	15.2051	15.0264	15.1518	15.2445	37773	33373.3	15.1185	36403.7	38818.9	15.1989	0.0803781
Mrps28	Mitochondrial ribosomal protein S28	A0A0G2K8L9_RAT	0.000697644	0.217228	0.056148	-0.0676472	0.0833515	0.387269	0.244969	11.4904	11.2862	11.4227	11.3696	2877.05	2497.39	11.3919	2745.26	2645.93	11.3964	0.00448835
Atrn	Attractin	A0A8L2QFH6_RAT	0.222222	0.0192231	0.0564125	-0.0624198	0.00829347	0.0380767	0.934351	11.7567	11.7254	11.6943	11.7336	3460.38	3385.96	11.7411	3313.86	3405.48	11.7141	-0.0270142
Uba5	Ubiquitin-like modifier-activating enzyme 5	UBA5_RAT	0.0146549	0.149605	0.0564289	0.0633356	-0.0569709	0.276828	0.349334	10.5174	10.6286	10.5807	10.5716	1465.72	1583.19	10.5741	1531.5	1521.89	10.5762	0.00211805
Tmem119	Transmembrane protein 119	F6T7Z2_RAT	0.106308	0.297551	0.056562	NA	NA	NA	NA	10.5646	10.4799	10.5107	10.5688	1514.49	1428.11	10.5229	1458.96	1518.9	10.5401	0.0171826
Pacs2	Phosphofurin acidic cluster sorting protein 2	A0A8I6A754_RAT	0.0256929	0.0490193	0.0565857	-0.0794045	0.0291161	0.0956356	0.704932	12.8976	12.8067	12.8182	12.8358	7630.71	7164.67	12.8529	7222.07	7310.74	12.827	-0.0258334
Serpina6	Corticosteroid-binding globulin	CBG_RAT	0.545998	0.0486487	0.0567001	-0.268323	0.0975635	0.0949307	0.708144	10.8156	10.736	10.5473	10.8336	1802.26	1705.57	10.7764	1496.39	1824.9	10.6975	-0.078836
Armcx3	Armadillo repeat containing, X-linked 3	A0A8I6AF34_RAT	0.0697118	0.874828	0.0568027	NA	NA	NA	NA	10.8888	10.8097	10.8821	10.9208	1896.01	1794.95	10.8498	1887.28	1938.6	10.9016	0.0517928
Olfm1	Noelin	NOE1_RAT	0.00542218	0.765752	0.0568377	0.0146596	0.151555	0.945128	0.00851895	12.8106	12.6637	12.8252	12.8152	7183.95	6488.56	12.739	7257.32	7207.28	12.8202	0.0812476
Trmt10c	tRNA methyltransferase 10 homolog C	TM10C_RAT	0.220496	0.964731	0.0568573	NA	NA	NA	NA	10.0998	10.1468	10.1014	10.0431	1097.32	1133.67	10.1235	1098.59	1055.02	10.0725	-0.0509221
Mrpl24	Large ribosomal subunit protein uL24m	RM24_RAT	0.188011	0.0405899	0.0569758	-0.119522	0.0367768	0.0795323	0.76403	10.1969	10.1217	10.0773	10.1585	1173.71	1114.16	10.1598	1080.39	1142.93	10.1185	-0.0412907
Actr1a	Alpha-centractin	ACTZ_RAT	0.00333975	0.891504	0.0569764	0.00353893	-0.068648	0.988229	0.0248082	13.6183	13.7008	13.6218	13.6321	12575.3	13315.1	13.6601	12606.2	12696.4	13.627	-0.0331346
Phyhip	Phytanoyl-CoA hydroxylase-interacting protein	PHYIP_RAT	0.191166	0.752141	0.0570512	NA	NA	NA	NA	14.0655	14.0001	14.081	14.1526	17144.9	16385.6	14.0332	17330.8	18212.4	14.1173	0.084102
Arhgap32	Rho GTPase activating protein 32	A0A8I6GIC6_RAT	0.0185828	0.949914	0.0571047	-0.00271459	0.117474	0.997491	0.0208928	12.2044	12.0974	12.2017	12.2149	4719.6	4382.1	12.1519	4710.73	4753.85	12.2083	0.056402
Tspyl5	TSPY-like 5	D3ZLU5_RAT	0.202864	0.525078	0.0571085	NA	NA	NA	NA	9.33322	9.40234	9.36734	9.28771	645.031	676.685	9.3682	660.465	625.001	9.32808	-0.0401209
Aaas	Aladin WD repeat nucleoporin	A0A8I5YCH6_RAT	0.119944	0.269673	0.057123	NA	NA	NA	NA	9.31596	9.38985	9.36784	9.31247	637.36	670.85	9.35338	660.693	635.818	9.34042	-0.0129599
Echdc2	3-hydroxyisobutyryl-CoA hydrolase;Enoyl CoA hydratase domain containing 2	A0A8I6AGL7_RAT	0.0121817	0.0553679	0.0571353	0.138392	-0.0558301	0.10767	0.671357	9.26027	9.44581	9.39866	9.38998	613.223	697.383	9.35602	674.961	670.911	9.39432	0.038307
Cdipt	CDP-diacylglycerol--inositol 3-phosphatidyltransferase	CDIPT_RAT	0.0142386	0.183719	0.0572649	0.100953	-0.106738	0.333686	0.295448	10.4399	10.6335	10.5408	10.5267	1389.03	1588.52	10.5399	1489.71	1475.23	10.5338	-0.00612042
Gemin5	Gem (nuclear organelle) associated protein 5	D3ZGD0_RAT	0.0503789	0.166898	0.0573505	NA	NA	NA	NA	9.93741	10.0339	10.0044	9.96857	980.523	1048.32	9.98644	1027.1	1001.94	9.98658	0.000130977
Mrpl32	Large ribosomal subunit protein bL32m	D4AEG6_RAT	0.136298	0.0219149	0.0573811	0.0880271	-0.0136358	0.0433496	0.91578	9.93749	9.99312	10.0255	9.97948	980.576	1019.13	9.96557	1042.27	1009.54	10.0027	0.0371111
Mtx1	Metaxin-1	A0A0G2JU49_RAT	0.549491	0.152335	0.0574082	NA	NA	NA	NA	12.7665	12.7512	12.7294	12.7848	6967.82	6894.42	12.7589	6790.9	7056.71	12.7573	-0.00152271
Cars2	cysteine--tRNA ligase	A0A8I5ZXZ9_RAT	0.250882	0.822458	0.0574569	NA	NA	NA	NA	12.2358	12.1976	12.2284	12.2816	4823.42	4697.12	12.2168	4798.76	4979.02	12.2553	0.0384637
Ciapin1	Anamorsin	CPIN1_RAT	0.0873989	0.607704	0.0575324	NA	NA	NA	NA	11.6817	11.7553	11.7032	11.6604	3284.98	3456.95	11.7189	3334.48	3237.01	11.682	-0.0369398
Slc4a4	Electrogenic sodium bicarbonate cotransporter 1	S4A4_RAT	0.00446627	0.949592	0.0575581	0.00707955	-0.303763	0.997459	0.0211852	12.6525	12.9957	12.6596	12.692	6438.61	8167.74	12.8343	6470.28	6616.98	12.6759	-0.158432
Smarca2	SWI/SNF related, matrix associated, actin dependent regulator of chromatin, subfamily a, member 2;SWI/SNF related, matrix associated, actin dependent regulator of chromatin, subfamily a, member 2	A0A8I6ARN7_RAT	0.96681	0.999985	0.057609	NA	NA	NA	NA	10.9103	10.9112	10.9103	10.9663	1924.58	1925.69	10.9107	1924.58	2000.77	10.9386	0.0278614
Gmpr	GMP reductase	F1LRV6_RAT	0.0466363	0.284605	0.05789	-0.0589899	0.0922415	0.488211	0.188389	12.665	12.5524	12.606	12.6447	6494.51	6007.07	12.6098	6234.32	6403.69	12.6255	0.0156579
Trappc12	Trafficking protein particle complex subunit 12	D3ZE49_RAT	0.564997	0.280239	0.0579432	NA	NA	NA	NA	12.2	12.1857	12.1729	12.2274	4705.14	4658.6	12.1929	4617.52	4795.37	12.2004	0.00755449
Sipa1l1	Signal-induced proliferation-associated 1 like 1	A0A0G2KAW2_RAT	0.35992	0.933729	0.0580248	NA	NA	NA	NA	11.5615	11.531	11.5642	11.6253	3022.37	2959.18	11.5463	3028.13	3159.03	11.5951	0.0487604
Pgk1l1	Phosphoglycerate kinase	M0R6Y8_RAT	0.0882044	0.803977	0.0581911	NA	NA	NA	NA	13.8962	13.7633	13.8773	13.9546	15246.5	13904.4	13.8313	15048.5	15876.4	13.9165	0.0852278
Ttll12	Tubulin tyrosine ligase like 12	D4A1Q9_RAT	0.00286016	0.150455	0.0583645	0.0384715	-0.0341594	0.278273	0.359896	10.9736	11.0587	11.0121	11.0245	2010.9	2133.02	11.0168	2065.24	2083.11	11.0183	0.00154268
Sparc	SPARC	A0A8I5ZWN9_RAT	0.0339394	0.791988	0.0583678	0.0211602	-0.200653	0.956731	0.034733	11.7408	11.918	11.7619	11.7173	3422.33	3869.65	11.8321	3472.9	3367.2	11.7398	-0.0922938
Slc14a1	Urea transporter 1;Urea transporter;Urea transporter;Urea transporter;Urea transporter 1	A0A8I5ZWN6_RAT	0.030338	0.512138	0.0584457	0.0504476	-0.161547	0.761991	0.0830727	11.2286	11.4019	11.279	11.2403	2399.57	2705.9	11.3178	2484.96	2419.25	11.2598	-0.0580215
Myl12b	Myosin regulatory light chain 12B	ML12B_RAT	0.0443771	0.235191	0.0585792	0.0608775	-0.079054	0.415068	0.236808	12.9431	13.0487	13.004	12.9697	7875.21	8473.48	12.9969	8214.64	8021.66	12.9869	-0.00995298
Ipo5	Importin 5	D4A781_RAT	0.0257338	0.922738	0.0585808	-0.00294369	0.0809366	0.994031	0.0236323	12.52	12.4491	12.517	12.5301	5873.37	5591.88	12.485	5861.39	5914.56	12.5236	0.0385763
Ank2	Ankyrin 2	A0A0G2JZ56_RAT	0.00162967	0.261191	0.0588021	0.0270862	-0.0387192	0.454162	0.212078	13.3211	13.4035	13.3482	13.3648	10234.3	10835.6	13.3629	10428.2	10548.7	13.3565	-0.00638045
Klhdc4	Kelch domain containing 4	D3ZU48_RAT	0.0673738	0.572709	0.0588075	NA	NA	NA	NA	10.0319	10.0873	10.0485	10.0229	1046.92	1087.85	10.0599	1059.03	1040.35	10.0358	-0.0241141
Arhgap27	Rho GTPase activating protein 27;Rho GTPase-activating protein 27	F1LQ24_RAT	0.0160553	0.120159	0.0589137	-0.0641914	0.0473207	0.22588	0.433392	10.074	9.97134	10.0098	10.0187	1077.87	1003.86	10.0236	1030.96	1037.33	10.0142	-0.00934074
Mmab	Metabolism of cobalamin associated B	M0R959_RAT	0.335226	0.0551027	0.0593113	NA	NA	NA	NA	10.7987	10.7608	10.7214	10.7909	1781.23	1735.1	10.7799	1688.34	1771.62	10.7565	-0.0233136
Gstm1	Glutathione S-transferase Mu 1	GSTM1_RAT	0.0123895	0.129966	0.059325	0.106296	-0.0831068	0.24304	0.411295	15.5564	15.7385	15.6627	15.6554	48187.7	54672	15.6503	51872.2	51611.6	15.659	0.00872676
Osbpl2	Oxysterol-binding protein	A0A8I6AI28_RAT	0.096246	0.0962167	0.059376	NA	NA	NA	NA	10.1982	10.2716	10.2716	10.2265	1174.77	1236.1	10.2353	1236.11	1198.04	10.2492	0.0138579
Naa10	N-terminal amino-acid N(alpha)-acetyltransferase NatA	A0A8I5ZXS8_RAT	0.0485267	0.18578	0.0595727	0.122937	-0.128738	0.337046	0.30528	10.2703	10.4573	10.3933	10.3285	1235.02	1405.88	10.3668	1344.87	1285.86	10.3612	-0.00556334
Sec14l1	SEC14-like lipid binding 1	A0A8I5ZQG0_RAT	0.229968	0.258549	0.0596005	NA	NA	NA	NA	11.1019	11.0621	11.0645	11.1148	2197.92	2138.1	11.0822	2141.66	2217.58	11.0899	0.00770638
Ints14	Integrator complex subunit 14	A0A8I6G784_RAT	0.177587	0.690018	0.0596209	NA	NA	NA	NA	8.82277	8.9002	8.84533	8.76732	452.813	477.78	8.86201	459.95	435.74	8.80686	-0.0551504
Acbd6	Acyl-CoA-binding domain-containing protein 6	ACBD6_RAT	0.177418	0.80117	0.0597235	NA	NA	NA	NA	11.2515	11.288	11.2582	11.2216	2438.09	2500.41	11.2699	2449.43	2388.02	11.24	-0.029828
Ggps1	Geranylgeranyl pyrophosphate synthase	GGPPS_RAT	0.265504	0.521534	0.0597721	NA	NA	NA	NA	10.1429	10.1729	10.1601	10.1167	1130.6	1154.41	10.158	1144.14	1110.28	10.1385	-0.0194465
Ankrd50	Ankyrin repeat domain containing 50	F1LWB9_RAT	0.0864085	0.119084	0.0599212	NA	NA	NA	NA	9.87959	9.96589	9.95767	9.90931	942.005	1000.07	9.92339	994.39	961.613	9.93369	0.0103079
Tbcel	Tubulin folding cofactor E-like;Tubulin folding cofactor E-like;Tubulin-specific chaperone cofactor E-like protein	A0A8I5ZV57_RAT	0.0323018	0.136649	0.0599757	0.0412228	-0.0333558	0.254625	0.39982	9.41535	9.47595	9.45657	9.44259	682.813	712.105	9.44596	702.604	695.83	9.4496	0.00363226
Immt	MICOS complex subunit MIC60	A0A0G2JVH4_RAT	0.0083997	0.248805	0.0601505	0.0323731	-0.0437745	0.435707	0.229973	13.1578	13.2357	13.1901	13.1919	9138.67	9645.98	13.1973	9346.06	9357.7	13.191	-0.00622672
Rilpl1	RILP-like protein 1	RIPL1_RAT	0.325939	0.262361	0.0601656	NA	NA	NA	NA	11.2909	11.2498	11.2439	11.3167	2505.59	2435.24	11.2705	2425.27	2550.7	11.2808	0.0102242
Cdc73	Cell division cycle 73;Parafibromin	F2Z3T0_RAT	0.67472	0.211362	0.060177	NA	NA	NA	NA	9.58637	9.57126	9.5408	9.62437	768.748	760.739	9.57883	744.846	789.268	9.58319	0.00435821
Mpc1	Mitochondrial pyruvate carrier 1	MPC1_RAT	0.048143	0.0518618	0.0602331	-0.15052	0.0547353	0.101034	0.715221	12.8795	12.7263	12.7289	12.781	7535.33	6776.35	12.8049	6788.77	7038.38	12.7552	-0.0496889
Gdap1l1	Ganglioside-induced differentiation-associated protein 1-like 1	B4F774_RAT	0.00340387	0.403327	0.0602843	0.0348392	-0.0788391	0.643981	0.125904	12.6406	12.772	12.6754	12.6931	6385.45	6994.29	12.7078	6541.53	6622.33	12.6843	-0.023468
Hnrnpu	Heterogeneous nuclear ribonucleoprotein U	HNRPU_RAT	0.0630018	0.465352	0.0602865	NA	NA	NA	NA	13.1773	13.1143	13.1532	13.1803	9263.1	8867.25	13.1461	9109.73	9282.43	13.1668	0.0206841
Nmral1	NmrA-like family domain-containing protein 1	A0A0G2K5K3_RAT	0.0606129	0.358107	0.0604915	NA	NA	NA	NA	11.5585	11.6514	11.6029	11.5644	3016.23	3216.81	11.6057	3110.47	3028.48	11.5838	-0.0219423
Creld1	Protein disulfide isomerase Creld1	CREL1_RAT	0.0196908	0.262989	0.060537	-0.0858454	0.122008	0.456815	0.217978	11.7945	11.6086	11.7086	11.7306	3552.12	3122.64	11.7045	3346.93	3398.21	11.7196	0.01513
Tmem214	Transmembrane protein 214	A0A8I5ZZM7_RAT	0.0905411	0.719417	0.0605964	NA	NA	NA	NA	10.117	10.0343	10.0999	10.1476	1110.5	1048.65	10.0763	1097.41	1134.33	10.124	0.0476971
Kcnip2	A-type potassium channel modulatory protein KCNIP2	KCIP2_RAT	0.0266196	0.875494	0.0606892	-0.0127699	0.210458	0.984498	0.0288107	11.1291	10.9401	11.1163	11.1506	2239.72	1964.71	11.0377	2219.99	2273.28	11.1335	0.0958528
Cul2	Cullin 2	A0A8I6G8I6_RAT	0.0020936	0.221197	0.0608077	0.0405307	-0.0489619	0.393466	0.263591	12.4245	12.5343	12.465	12.4853	5497.16	5931.97	12.4804	5653.79	5734.03	12.4752	-0.00522454
Ears2	Nondiscriminating glutamyl-tRNA synthetase EARS2, mitochondrial	M0RAI4_RAT	0.0120407	0.385246	0.0608831	-0.0444891	0.0948137	0.622078	0.136162	10.7073	10.5719	10.6628	10.6667	1671.94	1522.12	10.6412	1621.17	1625.52	10.6648	0.0235749
Gtf2f2	General transcription factor IIF subunit 2	T2FB_RAT	0.291313	0.886154	0.0609044	NA	NA	NA	NA	9.50964	9.56452	9.51701	9.43098	728.932	757.194	9.53734	732.666	690.25	9.47464	-0.0627055
Desi1	palmitoyl-protein hydrolase;Desumoylating isopeptidase 1	A0A8L2Q380_RAT	0.0625244	0.478205	0.0609849	NA	NA	NA	NA	13.4199	13.2657	13.3628	13.428	10959.5	9848.73	13.3449	10534	11021.2	13.3957	0.0508852
Dagla	Diacylglycerol lipase-alpha	DGLA_RAT	0.00578803	0.700319	0.0609894	0.0141333	0.114472	0.910191	0.00771949	10.8277	10.7191	10.8419	10.8336	1817.49	1685.71	10.7745	1835.39	1824.91	10.8377	0.0632869
Atp1a2	Sodium/potassium-transporting ATPase subunit alpha-2	AT1A2_RAT	0.00357866	0.367664	0.0611211	-0.0231187	-0.0927838	0.600152	0.00199389	18.1655	18.2458	18.1424	18.153	294015	310843	18.2062	289341	291482	18.1477	-0.0585
Mecp2	Methyl-CpG-binding protein 2	A0A0G2JWK2_RAT	0.0300965	0.181986	0.061177	0.0745919	-0.0757502	0.330852	0.32021	12.8076	12.9321	12.8822	12.8563	7169.08	7815.37	12.8712	7549.49	7415.61	12.8693	-0.0018646
Akap12	A-kinase anchoring protein 12;A-kinase anchor protein 12	A0A8L2QEC9_RAT	0.308297	0.773926	0.0613466	NA	NA	NA	NA	11.7751	11.8142	11.7641	11.6992	3504.67	3601.14	11.7948	3478.16	3325.16	11.732	-0.0627592
Tmco1	Calcium load-activated calcium channel	A0A8L2R8R9_RAT	0.0558796	0.135369	0.0614081	NA	NA	NA	NA	10.7968	10.909	10.8833	10.8405	1778.89	1922.83	10.854	1888.84	1833.59	10.862	0.00805035
Npdc1	Neural proliferation, differentiation and control, 1;Neural proliferation, differentiation and control, 1	A0A8I6AS12_RAT	0.00217439	0.182868	0.0614454	0.145091	-0.147631	0.332295	0.320304	8.47657	8.83517	8.62166	8.68754	356.206	456.722	8.66698	393.893	412.297	8.65498	-0.0120073
Fat3	FAT atypical cadherin 3;FAT atypical cadherin 3;FAT atypical cadherin 3;Protocadherin Fat 3	A0A8I6ABM1_RAT	0.0235288	0.430681	0.0615062	-0.0333286	0.0815	0.675876	0.117526	11.1428	11.043	11.1095	11.1245	2261.08	2109.89	11.0937	2209.45	2232.51	11.117	0.0232415
Eno3	Beta-enolase	A0A8I5ZJD5_RAT	0.114731	0.263007	0.0616791	NA	NA	NA	NA	11.0514	10.9654	10.9911	11.0504	2122.23	1999.48	11.009	2035.34	2120.88	11.0211	0.0120294
Prodh	Proline dehydrogenase	F1MAR6_RAT	0.00261242	0.762771	0.0618717	0.0181227	-0.145429	0.943722	0.0415384	11.2373	11.4338	11.2554	11.2883	2414.17	2766.36	11.3389	2444.69	2501.09	11.272	-0.0669007
Arrb1	Beta-arrestin-1	A0A8L2QMJ8_RAT	0.0331823	0.0227819	0.0622198	0.0712609	-0.00996782	0.0450448	0.931657	12.4378	12.504	12.509	12.494	5548.04	5808.76	12.4713	5828.96	5768.76	12.5016	0.0302857
Kif1c	Kinesin-like protein KIF1C	KIF1C_RAT	0.0212132	0.612637	0.062239	0.0182735	-0.0797468	0.84995	0.0660813	11.6686	11.7557	11.6868	11.6759	3255.28	3457.92	11.7128	3296.77	3271.97	11.6814	-0.0313839
Chmp3	Charged multivesicular body protein 3	CHMP3_RAT	0.0892158	0.413961	0.0623452	NA	NA	NA	NA	11.0266	10.9225	10.9776	11.0358	2086.13	1940.94	10.9755	2016.44	2099.46	11.007	0.0314783
Arnt2	Aryl hydrocarbon receptor nuclear translocator 2	A0A8L2Q903_RAT	0.00934365	0.237839	0.0623616	-0.0459383	0.0586165	0.419111	0.251797	9.94241	9.83609	9.89647	9.89471	983.928	914.026	9.89023	953.092	951.928	9.89559	0.00536023
Ehd3	EH domain-containing protein 3	EHD3_RAT	0.0068318	0.199205	0.0624391	0.0420169	-0.0456773	0.358727	0.30099	12.5529	12.6462	12.5949	12.6005	6008.93	6410.47	12.6003	6186.51	6210.69	12.5977	-0.00258187
Osbpl11	Oxysterol-binding protein	A6IRL8_RAT	0.332456	0.989482	0.0624828	NA	NA	NA	NA	9.54115	9.5048	9.54066	9.60542	745.025	726.493	9.52309	744.772	778.969	9.5734	0.0503124
Slc24a4	Solute carrier family 24 member 4	A0A0G2K3S9_RAT	0.0261586	0.231686	0.0625555	0.1056	-0.131337	0.409693	0.259696	11.6439	11.8468	11.7495	11.7154	3200.16	3683.23	11.7489	3443.19	3362.73	11.7326	-0.0163292
Banf1	Barrier-to-autointegration factor	BAF_RAT	0.0118104	0.369705	0.0626241	0.113601	-0.228099	0.602729	0.149584	10.2769	10.6125	10.3905	10.3844	1240.7	1565.65	10.4545	1342.34	1336.69	10.3875	-0.0669832
Sephs2	selenide, water dikinase	A6I9N8_RAT	0.00887839	0.548818	0.0626908	0.0433163	-0.152365	0.796435	0.0816168	9.40724	9.608	9.45056	9.45563	678.986	780.361	9.51111	699.682	702.149	9.4531	-0.0580112
Prkar2a	cAMP-dependent protein kinase type II-alpha regulatory subunit	A0A8I6AE62_RAT	0.00668528	0.190929	0.0626938	0.0534017	-0.0558321	0.345404	0.314611	12.9106	13.0273	12.964	12.9715	7699.95	8348.77	12.9702	7990.3	8031.85	12.9678	-0.00239032
Tsn	Translin	A0A8I6AEH3_RAT	0.136494	0.471109	0.0627036	NA	NA	NA	NA	12.2628	12.3521	12.3054	12.235	4914.52	5228.15	12.3081	5061.56	4820.65	12.2706	-0.0375299
Slc39a7	Zinc transporter SLC39A7	A0A9M1WLR8_RAT	0.0128156	0.507018	0.0628908	-0.0751349	0.231096	0.756969	0.0938213	9.98475	9.68752	9.90962	9.91861	1013.24	824.582	9.84378	961.818	967.833	9.91412	0.070346
Elavl2	ELAV-like protein	G3V6U4_RAT	0.0843101	0.552693	0.0630179	NA	NA	NA	NA	11.8967	11.9877	11.9272	11.879	3812.89	4061.19	11.9429	3894.52	3766.51	11.9033	-0.039573
Adcy8	Adenylate cyclase type 8	A0A8I6A3U3_RAT	0.0525632	0.0996776	0.0630797	NA	NA	NA	NA	9.92	10.0037	9.99037	9.96091	968.761	1026.6	9.96243	1017.18	996.624	9.97571	0.0132791
Syap1	Synapse associated protein 1	F7F350_RAT	0.0434393	0.342258	0.0631511	0.0275239	-0.0504369	0.567376	0.167439	11.1135	11.1737	11.141	11.1233	2215.58	2310.08	11.1439	2258.25	2230.72	11.1322	-0.011744
Rrm2b	Ribonucleotide reductase regulatory TP53 inducible subunit M2B	D4ADQ1_RAT	0.998114	0.0218786	0.0631875	-0.0879124	0.0111695	0.0432786	0.942415	11.0751	11.0752	10.9872	11.0864	2157.45	2157.58	11.0752	2029.91	2174.35	11.0376	-0.0375196
Egfr	Receptor protein-tyrosine kinase	A0A8I5ZQB9_RAT	0.357143	0.270027	0.0634146	NA	NA	NA	NA	8.92029	8.95325	8.95991	8.89662	484.478	495.676	8.93686	497.968	476.596	8.92861	-0.00825127
Pitpnm2	Phosphatidylinositol transfer protein, membrane-associated 2;Phosphatidylinositol transfer protein, membrane-associated 2	A0A8I6AUE0_RAT	0.18703	0.14501	0.0635566	NA	NA	NA	NA	11.961	11.9033	11.897	11.9559	3986.68	3830.44	11.9324	3813.87	3972.6	11.9268	-0.00566832
H4c2	Histone H4	H4_RAT	0.264359	0.377957	0.063605	NA	NA	NA	NA	17.73	17.81	17.7929	17.681	217400	229800	17.7706	227095	210148	17.7381	-0.0324843
Rgs8	Regulator of G-protein signaling 8	A0A0G2K6Y1_RAT	0.00633663	0.750504	0.0636801	-0.0233825	0.175453	0.937752	0.0450657	11.0513	10.8364	11.0279	11.0118	2122.08	1828.41	10.9478	2087.96	2064.86	11.0199	0.0720603
Lgals9	Galectin;Galectin;Galectin;Galectin 9;Galectin-9	A0A1W2Q608_RAT	0.0312865	0.342396	0.0640516	-0.163168	0.297467	0.567558	0.170433	9.54938	9.16635	9.38621	9.46381	749.29	574.573	9.37054	669.163	706.142	9.42554	0.0549967
Vps26b	VPS26 retromer complex component B	B1WBS4_RAT	0.0117	0.0722246	0.0640642	0.0543712	-0.0249769	0.139233	0.637658	12.3156	12.3941	12.3699	12.3691	5097.5	5382.56	12.3554	5293.28	5290.18	12.3695	0.0141633
Ufl1	E3 UFM1-protein ligase 1	UFL1_RAT	0.00432226	0.971801	0.0642162	-0.000850257	0.0641063	0.999205	0.0237203	12.7341	12.6601	12.7332	12.7242	6813.03	6472.26	12.6975	6809.02	6766.35	12.7287	0.0311604
Pcbd1	Pterin-4-alpha-carbinolamine dehydratase	A0A8I6A6U5_RAT	0.00332414	0.77832	0.0643506	0.0335935	-0.288277	0.950858	0.0421788	10.9242	11.3035	10.9577	11.0152	1943.11	2527.47	11.1262	1988.89	2069.69	10.9868	-0.139487
Snrpb	Small nuclear ribonucleoprotein-associated protein;Small nuclear ribonucleoprotein-associated protein B;Small nuclear ribonucleoprotein-associated protein N	A0A8I6GLH2_RAT	0.383492	0.308331	0.064451	NA	NA	NA	NA	12.872	12.8199	12.8109	12.9191	7496.54	7230.6	12.8462	7185.83	7745.01	12.866	0.0198188
Ppm1h	Protein phosphatase 1H	PPM1H_RAT	0.034442	0.0283676	0.0645712	0.0906304	-0.0160451	0.0559304	0.901064	12.439	12.5261	12.5296	12.5101	5552.64	5898.46	12.4832	5912.65	5833.22	12.5199	0.0366674
Lancl1	Glutathione S-transferase LANCL1	LANC1_RAT	0.248464	0.941597	0.0646326	NA	NA	NA	NA	14.0817	13.9776	14.0882	14.2244	17338.6	16131.2	14.0306	17417.3	19141.8	14.1579	0.12737
Fbxo41	F-box protein 41	A0A0G2K9A9_RAT	0.00361827	0.838405	0.0646771	0.00728852	0.103594	0.973887	0.0134459	11.6306	11.5182	11.6379	11.6218	3170.79	2933.02	11.5755	3186.85	3151.37	11.6299	0.0543684
Nrbp1	Nuclear receptor binding protein 1	A0A8I5ZTU0_RAT	0.0126872	0.00853891	0.064707	0.131278	0.00507493	0.0170049	0.992552	12.3243	12.4479	12.4556	12.453	5128.44	5587.14	12.3874	5616.99	5606.82	12.4543	0.0668542
Rab2b	RAB2B, member RAS oncogene family	A6KEG9_RAT	0.0769654	0.210953	0.0647197	NA	NA	NA	NA	11.0711	11.1206	11.1056	11.0818	2151.51	2226.61	11.0961	2203.6	2167.53	11.0938	-0.00230388
Jakmip2	Janus kinase and microtubule interacting protein 2	A0A0G2JT21_RAT	0.591791	0.335295	0.0647219	NA	NA	NA	NA	10.6203	10.6355	10.6477	10.5869	1574.12	1590.73	10.6279	1604.27	1538.09	10.6176	-0.01029
Esyt2	Extended synaptotagmin 2	A0A8I6A660_RAT	0.00661019	0.251882	0.0650632	-0.0390859	0.0516393	0.440319	0.249009	10.9633	10.8653	10.9243	10.917	1996.62	1865.47	10.9152	1943.25	1933.45	10.9206	0.00544905
Arfgap1	ADP-ribosylation factor GTPase activating protein 1	Q3S4A4_RAT	0.561436	0.0260067	0.0651169	0.0734426	-0.0113812	0.051337	0.920687	12.9258	12.9441	12.9992	12.9328	7781.23	7880.89	12.935	8187.6	7818.96	12.9664	0.0313842
Plcd1	Phosphoinositide phospholipase C	A0A8I5Y0I7_RAT	0.0417082	0.889638	0.065266	-0.0309197	0.568237	0.98782	0.0310647	9.69179	9.22051	9.66087	9.78875	827.027	596.555	9.47531	809.491	884.518	9.72623	0.250916
Nbea	Neurobeachin	A0A8I6AB61_RAT	0.305279	0.809697	0.0653292	NA	NA	NA	NA	13.0963	13.075	13.1013	13.1354	8757.75	8629.08	13.0857	8787.97	8998.27	13.1185	0.0327674
Kras	GTPase KRas	RASK_RAT	0.00264563	0.0866248	0.0655344	0.144435	-0.0760251	0.165746	0.587721	10.2315	10.4999	10.376	10.4238	1202.26	1448.02	10.3719	1328.85	1373.69	10.4001	0.0281741
Slc24a2	Solute carrier family 24 member 2;Sodium/potassium/calcium exchanger 2	A0A8I6GKF7_RAT	0.0621527	0.805507	0.0656037	NA	NA	NA	NA	11.1466	11.0163	11.1299	11.1813	2267.01	2071.31	11.0829	2240.98	2322.29	11.1559	0.0729306
Hars1	Histidine--tRNA ligase, cytoplasmic	A0A8J8YFS5_RAT	0.168216	0.535357	0.0657278	NA	NA	NA	NA	12.6345	12.6597	12.6234	12.6004	6358.81	6470.56	12.6472	6309.85	6210.08	12.6119	-0.0352234
Actbl2	Actin, beta-like 2	D3ZRN3_RAT	0.0191287	0.598399	0.0657598	0.0138497	-0.0565525	0.838717	0.0749323	14.2815	14.3461	14.2953	14.2896	19914	20826.6	14.3142	20106.1	20026	14.2925	-0.0217105
H1f10	H1.10 linker histone	D3ZIX4_RAT	0.0376233	0.0778207	0.0661141	0.0874283	-0.041733	0.149585	0.627468	11.549	11.6533	11.6365	11.6115	2996.42	3220.92	11.6021	3183.62	3129.08	11.624	0.0219604
Diras2	DIRAS family GTPase 2	A0A8I5ZKR8_RAT	0.0425338	0.694044	0.0661277	0.0223104	0.17411	0.906391	0.00870196	12.4845	12.3652	12.5068	12.5393	5730.65	5275.86	12.4261	5819.96	5952.59	12.5231	0.0970693
Rps17	Small ribosomal subunit protein eS17	A0A0H2UHQ8_RAT	0.015745	0.47844	0.066143	-0.0263329	0.072782	0.727975	0.110633	11.4973	11.403	11.4709	11.4758	2890.82	2708.03	11.4509	2838.53	2848.15	11.4734	0.0224573
Fam171b	Family with sequence similarity 171, member B	D3ZTG3_RAT	0.224256	0.28583	0.0662519	NA	NA	NA	NA	11.2492	11.2958	11.29	11.2353	2434.17	2514.09	11.2727	2504	2410.73	11.2629	-0.00980703
Nup188	Nucleoporin NUP188	F1LRC6_RAT	0.21455	0.106625	0.0662926	NA	NA	NA	NA	11.7954	11.7302	11.7099	11.7833	3554.31	3397.45	11.7632	3349.82	3524.8	11.7471	-0.0160982
Phyhd1	Phytanoyl-CoA dioxygenase domain-containing protein 1	A0A8I6AEE4_RAT	0.00926457	0.688632	0.0663329	0.0465462	-0.264087	0.90305	0.0577228	8.96153	9.28285	9.00808	9.01876	498.528	622.896	9.13112	514.874	518.701	9.01343	-0.117688
Cpne1	RNA binding motif protein 12;Copine-1	A0A8L2QF48_RAT	0.0723348	0.0670113	0.0663709	NA	NA	NA	NA	11.95	12.093	12.0959	12.0321	3956.54	4368.78	12.0233	4377.64	4188.04	12.0644	0.0410618
mrpl11	Large ribosomal subunit protein uL11m	A0A0G2JYU2_RAT	0.0663619	0.0355964	0.0664323	-0.0967621	0.0216034	0.0699257	0.860024	11.5595	11.4757	11.4627	11.4973	3018.17	2848.01	11.5182	2822.38	2890.98	11.4801	-0.0380825
Ganab	Glucosidase II alpha subunit	A0A8I6GFL3_RAT	0.0289428	0.141664	0.0668467	0.0353898	-0.0277169	0.263259	0.431794	13.1482	13.2021	13.1836	13.1744	9078.29	9423.78	13.1754	9303.74	9244.46	13.179	0.00359227
Arfip1	ADP-ribosylation factor interacting protein 1	A0A0G2JYA2_RAT	0.0062172	0.377743	0.0668489	0.0335891	-0.0674722	0.612797	0.158338	11.1853	11.2962	11.2189	11.2287	2328.73	2514.78	11.2418	2383.58	2399.87	11.2238	-0.0179983
Mrpl27	Mitochondrial ribosomal protein L27	A0A8I6ACN2_RAT	0.0432068	0.220738	0.0668647	-0.0861568	0.0993273	0.392751	0.294126	10.3126	10.1669	10.2264	10.2662	1271.72	1149.58	10.2416	1197.99	1231.51	10.2464	0.00488474
Cabp1	Calcium binding protein 1;Calcium binding protein 1;Calcium binding protein 1;Calcium-binding protein 1	A0A140TA91_RAT	0.00426597	0.621531	0.0669994	-0.034208	0.150472	0.856761	0.0717599	9.51262	9.29948	9.47842	9.44995	730.441	630.118	9.40998	713.325	699.389	9.46425	0.0542696
Pcp4	Purkinje cell protein 4;Purkinje cell protein 4;Calmodulin regulator protein PCP4;Purkinje cell protein 4	A0A8I5ZX37_RAT	0.108824	0.359594	0.0671674	NA	NA	NA	NA	12.9971	13.1875	13.1042	12.985	8175.51	9328.86	13.0954	8805.32	8107.01	13.0458	-0.0496398
Psmb1	Proteasome subunit beta	Q6PDW4_RAT	0.00466999	0.375455	0.0672837	0.0266259	-0.0529615	0.609943	0.161001	12.1481	12.239	12.1747	12.186	4538.71	4833.83	12.1942	4623.25	4659.6	12.1804	-0.0138723
Acp1	Low molecular weight phosphotyrosine protein phosphatase	PPAC_RAT	0.00251839	0.187569	0.0675003	-0.0679726	0.0673809	0.339957	0.346039	13.5271	13.3602	13.4592	13.4275	11805.3	10515	13.4461	11262	11017.8	13.4434	-0.00262381
Snrnp200	U5 small nuclear ribonucleoprotein 200 kDa helicase	M3ZCQ2_RAT	0.00993809	0.243423	0.0675957	-0.0219894	0.0276307	0.427592	0.26984	12.365	12.3139	12.343	12.3416	5275.04	5091.68	12.3397	5195.25	5190.13	12.3423	0.00259512
Idh2	Isocitrate dehydrogenase [NADP], mitochondrial	IDHP_RAT	0.0656078	0.470478	0.0677299	NA	NA	NA	NA	12.7295	12.8706	12.7834	12.7266	6791.36	7489.36	12.8018	7049.85	6777.6	12.7552	-0.0465343
Rpl7	Large ribosomal subunit protein uL30	RL7_RAT	0.538913	0.617145	0.0677751	NA	NA	NA	NA	13.195	13.2232	13.2179	13.1243	9377.61	9562.66	13.2092	9527.71	8929.32	13.1719	-0.0372864
Ccdc93	Coiled-coil domain-containing protein 93	A0A8I6AGT4_RAT	0.010088	0.164132	0.06816	0.032607	-0.0286246	0.301325	0.39178	12.5034	12.5664	12.536	12.5378	5806.42	6065.51	12.5353	5939.15	5946.35	12.5369	0.00164787
Basp1	Brain abundant, membrane attached signal protein 1	A0A8I6A304_RAT	0.631342	0.221922	0.0682391	NA	NA	NA	NA	16.597	16.6365	16.6987	16.5198	99126.7	101878	16.6169	106366	93964.5	16.612	-0.0048445
Hint1	Adenosine 5'-monophosphoramidase HINT1	HINT1_RAT	0.0013118	0.420536	0.068361	0.0670664	-0.152871	0.664221	0.140521	12.8104	13.1033	12.8775	12.9504	7183.16	8800.16	12.9643	7524.97	7915.38	12.9144	-0.0498621
Sez6l	Seizure related 6 homolog like	A0A8I5ZKI8_RAT	0.0395525	0.403764	0.0686751	-0.0352426	0.0760754	0.644502	0.149766	11.3274	11.2376	11.2921	11.3137	2569.68	2414.68	11.2832	2507.67	2545.42	11.303	0.0197587
Ppip5k1	Inositol hexakisphosphate and diphosphoinositol-pentakisphosphate kinase;Inositol hexakisphosphate and diphosphoinositol-pentakisphosphate kinase;Inositol hexakisphosphate and diphosphoinositol-pentakisphosphate kinase;Inositol hexakisphosphate and diphosphoinositol-pentakisphosphate kinase;Inositol hexakisphosphate and diphosphoinositol-pentakisphosphate kinase;Inositol hexakisphosphate and diph…	A0A0G2K4M9_RAT	0.0823891	0.00860634	0.0687203	0.137724	0.00723033	0.0171386	0.986343	9.74807	9.83589	9.8858	9.84312	859.929	913.896	9.79265	946.067	918.487	9.86461	0.071967
Rab34	RAB34, member RAS oncogene family;RAB34, member RAS oncogene family;Ras-related protein Rab-34;Ras-related protein Rab-34	A0A0G2K738_RAT	0.583533	0.19929	0.0688152	NA	NA	NA	NA	10.4005	10.3694	10.3268	10.4457	1351.64	1322.81	10.385	1284.31	1394.7	10.3875	0.00245913
Vcan	Versican core protein	D4A8Y6_RAT	0.0162806	0.487331	0.0690664	0.0228838	-0.064044	0.737171	0.114176	13.066	13.1491	13.0889	13.0851	8575.37	9083.94	13.1081	8712.48	8689.51	13.087	-0.0211773
Doc2b	Double C2-like domain-containing protein;Double C2-like domain-containing protein beta	A0A8I5XVQ2_RAT	0.173263	0.147355	0.0690834	NA	NA	NA	NA	10.5886	10.4409	10.4311	10.566	1539.87	1390	10.5166	1380.59	1515.91	10.5001	-0.0165301
Rock1	Rho-associated protein kinase;Rho-associated protein kinase 1	D4A5S0_RAT	0.00320845	0.277612	0.0692691	-0.0457099	0.0645837	0.478156	0.241274	11.0091	10.876	10.9634	10.9406	2060.94	1879.35	10.9441	1996.67	1965.39	10.952	0.00794807
Acsf3	Acyl-CoA synthetase family member 3	D3ZUX7_RAT	0.564226	0.232138	0.0694785	NA	NA	NA	NA	10.9706	10.9439	10.9148	11.0101	2006.67	1969.93	10.9573	1930.53	2062.38	10.9632	0.00590762
Uqcrc1	Cytochrome b-c1 complex subunit 1, mitochondrial	QCR1_RAT	0.0229182	0.964515	0.0695231	-0.00154087	0.0900806	0.998741	0.0276185	14.1368	14.0541	14.1352	14.1442	18013.1	17010.4	14.096	17993.8	18106.4	14.1397	0.0436854
Bccip	BRCA2 and CDKN1A interacting protein	D3ZB65_RAT	0.58317	0.343312	0.0695241	NA	NA	NA	NA	7.93403	7.98491	8.02237	7.82866	244.558	253.336	7.9597	260.001	227.332	7.92876	-0.0309336
Psmg2	Proteasome assembly chaperone 2	D3ZAQ4_RAT	0.182496	0.615209	0.0695854	NA	NA	NA	NA	10.1536	10.2302	10.1821	10.1092	1139.03	1201.11	10.1924	1161.73	1104.49	10.1461	-0.0463072
Snrpd2	Small nuclear ribonucleoprotein Sm D2	A0A8I5ZR44_RAT	0.146916	0.128603	0.0696763	NA	NA	NA	NA	12.6279	12.6757	12.678	12.6404	6329.4	6542.72	12.652	6553.49	6384.52	12.6593	0.00736646
Rai1	Retinoic acid induced 1	A0A0G2K4G0_RAT	0.100716	0.10389	0.0696827	NA	NA	NA	NA	9.44337	9.3256	9.32674	9.39405	696.207	641.63	9.38569	642.136	672.806	9.36078	-0.0249033
Tmx1	Thioredoxin-related transmembrane protein 1	A0A8I6A1Z5_RAT	0.10087	0.721881	0.069768	NA	NA	NA	NA	11.9584	12.0339	11.9744	11.9312	3979.46	4193.34	11.9966	4023.86	3905.2	11.9529	-0.0436814
Ankrd13d	Ankyrin repeat domain 13D	D3ZUJ7_RAT	0.0377901	0.471658	0.0701211	0.0194579	-0.0515573	0.720854	0.122705	11.2036	11.2617	11.223	11.2101	2358.35	2455.34	11.2329	2390.37	2369.14	11.2166	-0.0163282
Gatb	Glutamyl-tRNA(Gln) amidotransferase subunit B, mitochondrial;Glutamyl-tRNA(Gln) amidotransferase subunit B, mitochondrial;Glutamyl-tRNA(Gln) amidotransferase subunit B, mitochondrial	A0A1W2Q6K7_RAT	0.0418867	0.467504	0.0702283	-0.0385788	0.100842	0.716448	0.124643	13.6418	13.5302	13.6033	13.631	12782.1	11830	13.5871	12444.9	12686.5	13.6172	0.0301179
Rbm6	RNA binding motif protein 6	A0A8I6A326_RAT	0.156777	0.25012	0.0702394	NA	NA	NA	NA	8.7173	8.8217	8.80157	8.71498	420.89	452.478	8.77045	446.207	420.213	8.75892	-0.0115244
Itpkb	Inositol-trisphosphate 3-kinase B	IP3KB_RAT	0.171835	0.0230463	0.070377	0.268596	-0.0285728	0.0455614	0.959989	8.49491	8.65154	8.76351	8.62297	360.764	402.136	8.57535	434.589	394.25	8.69495	0.119598
Grid2	Glutamate receptor ionotropic, delta-2	GRID2_RAT	0.16211	0.69726	0.070392	NA	NA	NA	NA	10.19	10.1346	10.1749	10.2221	1168.17	1124.15	10.1626	1155.95	1194.44	10.1987	0.0360945
Kdm3b	Lysine-specific demethylase	A0A8I5ZXX2_RAT	0.0234077	0.288275	0.0704071	-0.0680896	0.0992385	0.493447	0.235901	10.1887	10.0379	10.1206	10.1371	1167.1	1051.25	10.1153	1113.3	1126.11	10.1289	0.013628
Tm2d2	TM2 domain-containing protein 2	TM2D2_RAT	0.178701	0.142327	0.0705326	NA	NA	NA	NA	9.68131	9.80856	9.82058	9.70254	821.042	896.748	9.74634	904.252	833.214	9.76277	0.0164314
Cox7cl1	Cytochrome c oxidase subunit 7C, mitochondrial	A0A8I6ADD5_RAT	0.0592869	0.257021	0.0709352	NA	NA	NA	NA	13.0318	12.8612	12.9314	12.9912	8374.85	7440.34	12.949	7811.52	8142.17	12.9616	0.0125789
Rprd1b	Regulation of nuclear pre-mRNA domain-containing protein	B5DEK0_RAT	0.0123546	0.206957	0.0710071	0.0831591	-0.0876888	0.371082	0.334102	10.246	10.4181	10.3292	10.3305	1214.37	1368.28	10.3346	1286.43	1287.59	10.3298	-0.00483101
Slc6a9	Sodium- and chloride-dependent glycine transporter 1	SC6A9_RAT	0.037522	0.341247	0.071273	-0.0686252	-0.256567	0.566045	0.00230508	11.8077	11.9625	11.7391	11.7059	3584.92	3990.93	11.8872	3418.39	3340.72	11.7226	-0.164576
Ube2i	SUMO-conjugating enzyme UBC9	A0A0G2KB55_RAT	0.106784	0.474842	0.0713415	NA	NA	NA	NA	11.6947	11.57	11.6405	11.7142	3314.82	3040.29	11.6337	3192.56	3359.84	11.6778	0.044106
Metap1	Methionine aminopeptidase	D3ZE72_RAT	0.0445992	0.374898	0.0713929	0.033181	-0.064344	0.609247	0.174297	10.2295	10.3069	10.2627	10.2425	1200.55	1266.7	10.2687	1228.48	1211.45	10.2526	-0.016065
Cops2	COP9 signalosome complex subunit 2	CSN2_RAT	0.0453369	0.157426	0.0714834	0.0493101	-0.0406219	0.290069	0.424597	11.4203	11.4914	11.4696	11.4507	2740.56	2879.04	11.4563	2835.85	2799.1	11.4602	0.00393669
Stat3	Signal transducer and activator of transcription 3	STAT3_RAT	0.360506	0.537055	0.0716784	NA	NA	NA	NA	10.1611	10.2082	10.1927	10.1058	1144.99	1182.94	10.1848	1170.37	1101.92	10.1499	-0.034901
Naa20	N-alpha-acetyltransferase 20	A0A8I6AUK2_RAT	0.0365986	0.242235	0.0717361	-0.0750417	0.09122	0.425792	0.290277	9.70814	9.57025	9.6331	9.66147	836.455	760.209	9.64085	794.059	809.828	9.64736	0.00651209
Lta4h	Leukotriene A-4 hydrolase	LKHA4_RAT	0.000882871	0.32509	0.071743	0.0269723	-0.0443016	0.544497	0.209876	12.1246	12.2248	12.1515	12.1805	4465.4	4786.57	12.1755	4549.67	4641.82	12.1661	-0.00946191
Map2k6	mitogen-activated protein kinase kinase	Q925D6_RAT	0.0746208	0.998192	0.0717818	NA	NA	NA	NA	13.4847	13.4229	13.4846	13.5111	11462.9	10982.7	13.4541	11462.3	11674.7	13.4979	0.0437655
Acot1	Acyl-coenzyme A thioesterase 1	ACOT1_RAT	0.155843	0.830951	0.0718124	NA	NA	NA	NA	10.4971	10.6202	10.5153	10.4151	1445.27	1573.99	10.56	1463.6	1365.36	10.4661	-0.0939223
Slc6a3	Sodium-dependent dopamine transporter	SC6A3_RAT	0.00903356	0.785301	0.0718202	-0.0467259	0.402803	0.953904	0.0490929	12.4423	11.9657	12.3955	12.3685	5565.41	3999.64	12.2236	5388.05	5287.82	12.3821	0.158508
Vapa	Vesicle-associated membrane protein-associated protein A	VAPA_RAT	0.0069823	0.0493673	0.0718813	0.133327	-0.038352	0.0962975	0.80576	14.2677	14.4567	14.401	14.4183	19724.6	22484.8	14.3653	21634.4	21894.9	14.4097	0.0444224
Pygb	Glycogen phosphorylase, brain form (Fragment)	PYGB_RAT	0.0422691	0.467421	0.0719151	0.0468934	-0.121475	0.71636	0.128832	13.146	13.2815	13.1929	13.16	9064.57	9956.88	13.2153	9364.05	9152.84	13.1766	-0.038786
Rps6ka4	Ribosomal protein S6 kinase	D3ZSB7_RAT	0.0548038	0.942839	0.0719289	NA	NA	NA	NA	10.7198	10.6556	10.7175	10.738	1686.5	1613.04	10.688	1683.79	1707.93	10.7278	0.0397544
Abhd6	Abhydrolase domain containing 6, acylglycerol lipase;Monoacylglycerol lipase ABHD6	A0A8L2R9X1_RAT	0.0126591	0.915937	0.0720132	-0.004227	0.100711	0.992933	0.0337287	11.6463	11.5406	11.6421	11.6413	3205.41	2978.9	11.5944	3196.04	3194.28	11.6417	0.0472736
Mospd2	Motile sperm domain containing 2	A0A0G2K8D1_RAT	0.845627	0.30649	0.0720894	NA	NA	NA	NA	9.89829	9.89014	9.94149	9.8237	954.292	948.916	9.89422	983.3	906.212	9.8838	-0.01042
Med24	Mediator of RNA polymerase II transcription subunit 24	A0A8I6AA67_RAT	0.102938	0.420307	0.0721178	NA	NA	NA	NA	10.8041	10.7371	10.8366	10.8746	1787.95	1706.82	10.771	1828.69	1877.55	10.8557	0.0847591
Jph3	Junctophilin	D3ZWH2_RAT	0.043683	0.959848	0.0722921	-0.00236021	0.120372	0.998388	0.0298553	11.1073	11.0091	11.1049	11.1295	2206.08	2060.97	11.059	2202.47	2240.31	11.1172	0.0582235
Arfgap2	ADP-ribosylation factor GTPase-activating protein 2	A0A8I6A5U9_RAT	0.0020036	0.122868	0.0723803	-0.0531753	0.035087	0.23064	0.513951	13.195	13.0811	13.1418	13.1162	9377.66	8665.8	13.1392	9038.31	8879.14	13.1291	-0.0101109
Gclc	Glutamate--cysteine ligase catalytic subunit	GSH1_RAT	0.00968766	0.360297	0.0724453	0.0330331	-0.0607315	0.59078	0.187021	11.509	11.6076	11.542	11.5469	2914.37	3120.55	11.5591	2981.87	2991.91	11.5444	-0.0146896
Cartpt	Cocaine- and amphetamine-regulated transcript protein	CART_RAT	0.0115456	0.28982	0.0725942	0.18825	-0.272103	0.495645	0.243276	10.3972	10.8688	10.5855	10.5967	1348.57	1870	10.6522	1536.53	1548.57	10.5911	-0.0611012
Hycc2	Hyccin PI4KA lipid kinase complex subunit 2	A0A8I5ZT89_RAT	0.111949	0.791739	0.0727404	NA	NA	NA	NA	12.6549	12.6119	12.6619	12.688	6449.22	6259.63	12.6335	6480.56	6598.97	12.675	0.041477
Pcnp	PEST proteolytic signal-containing nuclear protein	A0A8I5ZNV8_RAT	0.0942696	0.166371	0.0728312	NA	NA	NA	NA	11.2427	11.3239	11.3093	11.267	2423.24	2563.57	11.2839	2537.78	2464.29	11.2883	0.00440797
Adk	Adenosine kinase	A0A0G2JSL8_RAT	0.258216	0.509173	0.0729174	NA	NA	NA	NA	12.1383	12.0648	12.0957	12.19	4507.98	4284.09	12.102	4376.87	4672.59	12.1436	0.0416293
Ttyh1	Protein tweety homolog 1	TTYH1_RAT	0.0813062	0.521002	0.0729999	NA	NA	NA	NA	12.785	12.6582	12.7394	12.7973	7057.75	6464	12.723	6838.3	7118.44	12.7687	0.0456807
Ubr4	Ubiquitin protein ligase E3 component n-recognin 4;E3 ubiquitin-protein ligase UBR4	F1LQI5_RAT	0.497555	0.136967	0.0730666	NA	NA	NA	NA	12.0665	12.0593	12.0505	12.0709	4289.31	4267.91	12.0629	4241.77	4302.3	12.0607	-0.00221703
Fcho1	FCH and mu domain containing endocytic adaptor 1	D3ZIM5_RAT	0.0129652	0.52892	0.0731367	-0.0429464	0.134418	0.778083	0.108465	11.0059	10.8271	10.9629	10.9615	2056.33	1816.69	10.9192	1996.02	1994.09	10.9622	0.0429691
Fkbp4	Peptidyl-prolyl cis-trans isomerase FKBP4	FKBP4_RAT	0.00854987	0.16188	0.0732866	0.0512991	-0.0426693	0.297554	0.425591	13.9965	14.0975	14.0478	14.0548	16344.5	17529.6	14.0479	16936.1	17018.7	14.0513	0.00343571
Heph	Hephaestin	HEPH_RAT	0.0236692	0.499214	0.0733969	0.0469111	-0.133347	0.749213	0.119683	9.33979	9.50375	9.3867	9.3704	647.972	725.961	9.4241	669.388	661.869	9.37857	-0.0455228
Ugp2	UTP--glucose-1-phosphate uridylyltransferase	A0A0G2K542_RAT	0.160773	0.20369	0.0735499	NA	NA	NA	NA	13.0825	13.1185	13.115	13.0854	8674.38	8893.19	13.1006	8871.82	8691.34	13.1003	-0.000362064
Tdrd7	Tudor domain-containing protein 7	A0A8L2R2S9_RAT	0.193935	0.0409672	0.0736873	-0.100742	0.022807	0.080256	0.864118	10.6803	10.6177	10.5796	10.6405	1640.93	1571.28	10.6494	1530.26	1596.32	10.6104	-0.0389845
Osgep	N(6)-L-threonylcarbamoyladenine synthase;tRNA N6-adenosine threonylcarbamoyltransferase	A0A8I6AEB6_RAT	0.449141	0.207702	0.0737203	NA	NA	NA	NA	11.135	11.1005	11.077	11.1607	2248.91	2195.73	11.1179	2160.28	2289.25	11.1194	0.00158508
Kctd7	BTB/POZ domain-containing protein KCTD7	A0A8I6G9F0_RAT	0.595644	0.0748375	0.073757	NA	NA	NA	NA	8.82218	8.86319	8.96354	8.80384	452.627	465.677	8.84283	499.221	446.911	8.8859	0.0430694
Tspan13	Tetraspanin-13	TSN13_RAT	0.156068	0.85912	0.073767	NA	NA	NA	NA	10.8398	11.0543	10.8662	10.694	1832.75	2126.57	10.951	1866.55	1656.64	10.7827	-0.168372
Tbl1x	Transducin (beta)-like 1 X-linked	A0A0G2JY80_RAT	0.1051	0.0302288	0.0739519	0.155255	-0.0232842	0.0595439	0.929574	10.8973	11.0112	11.0525	10.9879	1907.26	2063.94	10.9554	2123.96	2030.9	11.0206	0.0652234
Ntrk3	Tyrosine-protein kinase receptor;NT-3 growth factor receptor	A0A8L2ULV7_RAT	0.0323742	0.72521	0.0739896	-0.023278	0.148819	0.924491	0.0612475	12.8091	12.6615	12.7858	12.8103	7176.78	6478.73	12.7372	7061.91	7182.72	12.7981	0.060935
Sptb	Spectrin beta chain	A0A8I6AWM3_RAT	0.121179	0.0185143	0.0741137	-0.0628222	0.00308717	0.0366859	0.990604	14.888	14.8479	14.8252	14.8509	30320.5	29488.3	14.8681	29028.5	29551.4	14.8381	-0.0299497
Ddx19b	RNA helicase	A0A0G2JUH2_RAT	0.245949	0.0349442	0.0741479	0.0561727	-0.0103091	0.0686674	0.902183	11.8838	11.9139	11.94	11.9035	3779.1	3858.59	11.8989	3929.14	3831.11	11.9219	0.0229688
Wdr24	GATOR2 complex protein WDR24	A0A8I6AND7_RAT	0.344507	0.14375	0.0741573	NA	NA	NA	NA	9.39457	9.43869	9.46359	9.38733	673.048	693.952	9.4168	706.033	669.681	9.42596	0.00916668
Ube3b	Ubiquitin protein ligase E3B	A0A0G2K0E7_RAT	0.0201743	0.422349	0.0741851	-0.0355579	0.0789841	0.666319	0.155874	13.9257	13.8181	13.8901	13.8971	15561.4	14443.3	13.8729	15182.5	15256.1	13.8936	0.020715
Nup153	Nucleoporin 153;Nucleoporin 153;Nuclear pore complex protein Nup153	A0A8I5YBF7_RAT	0.0754086	0.456538	0.0742117	NA	NA	NA	NA	12.1659	12.097	12.1377	12.1667	4595.18	4380.88	12.1319	4506.32	4597.71	12.1523	0.0204218
Pfkl	ATP-dependent 6-phosphofructokinase, liver type	PFKAL_RAT	0.000476094	0.0530659	0.0743225	0.100637	-0.0299919	0.103316	0.799345	12.15	12.347	12.2506	12.317	4544.73	5209.59	12.2518	4873.07	5102.41	12.2842	0.0323449
Ptpa	Serine/threonine-protein phosphatase 2A activator	F7FF51_RAT	0.0492083	0.527032	0.0745503	0.0239351	-0.0739511	0.776301	0.112113	12.38	12.4568	12.4039	12.3829	5330.25	5621.8	12.4189	5419.42	5340.89	12.3934	-0.025481
Fbxl4	F-box and leucine-rich repeat protein 4	A0A8I5Y8W0_RAT	0.0173036	0.575946	0.0745571	0.0172699	-0.0626663	0.820178	0.0964801	10.3901	10.4673	10.4073	10.4046	1341.9	1415.67	10.4292	1358.06	1355.49	10.406	-0.023214
Fermt2	FERM domain containing kindlin 2	A0A0G2JWC7_RAT	0.00770787	0.347558	0.0746597	-0.0281818	-0.105423	0.57432	0.00259848	11.9832	12.0679	11.9551	11.9625	4048.71	4293.5	12.0262	3970.39	3990.95	11.9588	-0.0674187
Slc25a36	Solute carrier family 25 member 36	D4ACN9_RAT	0.0470782	0.133886	0.0748118	0.0848579	-0.0590027	0.249847	0.499121	9.80314	9.91732	9.88799	9.85831	893.384	966.963	9.86136	947.508	928.215	9.87323	0.0118746
Gba2	Non-lysosomal glucosylceramidase	D4A6U0_RAT	0.589972	0.197585	0.0748506	NA	NA	NA	NA	11.5289	11.5117	11.4872	11.5526	2954.84	2919.79	11.5203	2870.7	3003.86	11.5203	-1.7041e-05
Dzip3	RING-type E3 ubiquitin transferase	A0A8I6ABW2_RAT	0.0375538	0.037416	0.0748632	0.0736722	-0.0145509	0.0734321	0.89068	10.3648	10.4384	10.4385	10.4239	1318.61	1387.64	10.4021	1387.69	1373.71	10.4312	0.0291096
Psme1	Proteasome activator complex subunit 1	Q6P9V7_RAT	0.0564911	0.626225	0.0749124	NA	NA	NA	NA	11.8975	12.0452	11.934	11.8875	3815.05	4226.28	11.9732	3912.96	3788.81	11.911	-0.062244
Pusl1	tRNA pseudouridine synthase	A0A0G2K730_RAT	0.210343	0.079243	0.0750726	NA	NA	NA	NA	9.97128	9.89106	9.85731	9.94069	1003.82	949.523	9.93173	927.567	982.757	9.8996	-0.0321265
Pak6	non-specific serine/threonine protein kinase	D3ZQ51_RAT	0.549205	0.116285	0.0754366	NA	NA	NA	NA	10.1063	10.0577	9.97635	10.1371	1102.3	1065.78	10.0822	1007.35	1126.08	10.059	-0.0232363
Tmem43	Transmembrane protein 43	A0A8I6A0L3_RAT	0.148143	0.246402	0.0755814	NA	NA	NA	NA	9.6779	9.7405	9.72774	9.68048	819.104	855.427	9.70954	847.891	820.571	9.7043	-0.00523813
Arhgef2	Rho guanine nucleotide exchange factor 2	A0A0G2K0V4_RAT	0.0122502	0.347471	0.0756704	-0.0552044	0.0955179	0.574206	0.206878	12.0576	11.9029	12.0024	11.9984	4262.85	3829.37	11.9823	4102.82	4091.48	12.0004	0.0180852
Ramac	RNA guanine-7 methyltransferase activating subunit	D4AD33_RAT	0.0617573	0.620495	0.075698	NA	NA	NA	NA	9.62378	9.81813	9.67378	9.6076	788.944	902.715	9.72422	816.769	780.146	9.64107	-0.0831511
Cds1	Phosphatidate cytidylyltransferase 1	CDS1_RAT	0.00510441	0.374687	0.0757135	0.0485308	-0.0917981	0.608983	0.188203	9.20452	9.36799	9.25306	9.27619	589.981	660.764	9.28857	610.165	620.029	9.26467	-0.0239013
Elfn1	Extracellular leucine-rich repeat and fibronectin type III domain containing 1	D3ZZ44_RAT	0.00536218	0.923587	0.0758087	-0.00772962	-0.215986	0.994161	0.0228821	10.295	10.5361	10.2873	10.3201	1256.35	1484.86	10.4206	1249.63	1278.4	10.3038	-0.116795
Scrn2	Secernin-2	SCRN2_RAT	0.0239471	0.195895	0.0760117	-0.0845796	0.0817578	0.353416	0.377142	12.6671	12.5147	12.5825	12.5965	6504.01	5851.93	12.5929	6133.66	6193.14	12.5895	-0.00340595
Arhgef17	Rho guanine nucleotide exchange factor 17	A0A0G2JXT9_RAT	0.132499	0.387685	0.0760861	NA	NA	NA	NA	9.92704	10.0094	9.9737	9.91757	973.501	1030.72	9.96882	1005.5	967.133	9.94591	-0.0229151
Brk1	BRICK1 subunit of SCAR/WAVE actin nucleating complex	D3ZUP5_RAT	0.303756	0.246219	0.0764701	NA	NA	NA	NA	11.1725	11.2328	11.2407	11.1512	2308.13	2406.71	11.203	2419.88	2274.35	11.1967	-0.00632129
Slc25a44	Solute carrier family 25, member 44;Solute carrier family 25, member 44	A0A0U1RRQ6_RAT	0.00391348	0.919187	0.0764709	-0.00616366	0.150456	0.993469	0.0368383	11.3347	11.1454	11.3286	11.2958	2582.79	2265.13	11.2431	2571.78	2514.11	11.3123	0.069135
Ube2r2	Ubiquitin-conjugating enzyme E2R 2	A0A8J8Y4N8_RAT	0.131234	0.268107	0.0766509	NA	NA	NA	NA	11.9782	11.893	11.9163	11.9736	4034.67	3803.18	11.9362	3865.08	4021.67	11.9452	0.0089742
Spred2	Sprouty-related, EVH1 domain-containing protein 2	SPRE2_RAT	0.115368	0.454475	0.0766858	NA	NA	NA	NA	10.1531	10.0948	10.1259	10.1608	1138.6	1093.55	10.1242	1117.35	1144.73	10.1434	0.0192092
Mdh1	Malate dehydrogenase;Malate dehydrogenase, cytoplasmic	A0A8I6A721_RAT	0.0170017	0.777685	0.0767253	-0.0164554	0.13357	0.950576	0.055656	17.1876	17.0411	17.1712	17.1747	149275	134861	17.1162	147582	147943	17.1729	0.0566996
Ngef	Neuronal guanine nucleotide exchange factor	G3V856_RAT	0.00557899	0.832229	0.0767315	0.016964	0.223151	0.971853	0.0176745	13.3152	13.077	13.3322	13.3001	10192.4	8641.02	13.201	10313	10086.5	13.3162	0.115235
Epb41l3	Erythrocyte membrane protein band 4.1-like 3	A0A0G2K1Q9_RAT	0.0902212	0.871547	0.0771108	NA	NA	NA	NA	12.9167	12.9944	12.924	12.8868	7732.66	8160.42	12.9561	7771.47	7573.6	12.9055	-0.0506234
Ddah1	N(G),N(G)-dimethylarginine dimethylaminohydrolase 1	DDAH1_RAT	0.0144622	0.33779	0.0771351	0.0336619	-0.055916	0.561478	0.219332	13.5192	13.6092	13.5529	13.5533	11740.8	12496.6	13.565	12018	12021.5	13.5531	-0.0118287
Scg3	Secretogranin-3	F1M7L6_RAT	0.0403286	0.272062	0.0773695	0.0859654	-0.112993	0.470106	0.280891	12.9439	13.1089	13.0299	12.9959	7879.57	8834.14	13.0287	8363.36	8168.64	13.013	-0.0157705
Wwox	WW domain-containing oxidoreductase	A0A8I6AEI3_RAT	0.051629	0.730115	0.0774288	NA	NA	NA	NA	9.19044	9.35245	9.21821	9.17362	584.248	653.686	9.27372	595.602	577.477	9.19609	-0.077634
Fam98c	Family with sequence similarity 98, member C;Family with sequence similarity 98, member C	A0A8I6AIQ3_RAT	0.0150053	0.0614754	0.0775353	0.0760336	-0.0251059	0.119171	0.774628	9.84801	9.94916	9.92405	9.92405	921.611	988.542	9.89947	971.485	971.488	9.92405	0.0245776
Tubb4b	Tubulin beta-4B chain	TBB4B_RAT	0.0736979	0.489569	0.0775519	NA	NA	NA	NA	15.9592	16.0195	15.9819	15.9581	63708.3	66426	15.9896	64719.2	63661	15.9701	-0.0195788
Sephs1	Selenide, water dikinase 1	D3ZFY0_RAT	0.0378019	0.312404	0.0776311	0.0539347	-0.081886	0.527212	0.242312	10.4918	10.6061	10.5457	10.5242	1439.92	1558.65	10.5501	1494.77	1472.64	10.535	-0.0150673
Pcsk1	Neuroendocrine convertase 1	NEC1_RAT	0.00817754	0.30347	0.0776738	0.0832326	-0.122429	0.514846	0.250585	10.1081	10.3341	10.1913	10.2117	1103.69	1290.88	10.2255	1169.23	1185.85	10.2016	-0.0239839
Lpar1	Lysophosphatidic acid receptor 1	LPAR1_RAT	0.839029	0.954854	0.0777309	NA	NA	NA	NA	11.4771	11.4895	11.4806	11.3364	2850.78	2875.39	11.4834	2857.62	2585.76	11.4103	-0.0730681
Dnajb1	DnaJ heat shock protein family (Hsp40) member B1	D3ZUU5_RAT	0.0657476	0.0644124	0.0777638	NA	NA	NA	NA	11.5733	11.6621	11.6626	11.6313	3047.19	3240.73	11.6184	3241.79	3172.25	11.647	0.0286506
Ncam2	Neural cell adhesion molecule 2	A0A0G2K7P9_RAT	0.296942	0.767906	0.0778041	NA	NA	NA	NA	13.2432	13.2112	13.2522	13.2981	9696.17	9483.45	13.2273	9756.66	10072.5	13.2753	0.0480465
Rpl35al10	Large ribosomal subunit protein eL33	A0A8I6GLI9_RAT	0.275627	0.17782	0.0778791	NA	NA	NA	NA	12.5322	12.5931	12.6079	12.527	5923.18	6178.77	12.563	6242.56	5902.02	12.568	0.00507368
Dpf2	Double PHD fingers 2	G3V8U3_RAT	0.077608	0.457741	0.0779892	NA	NA	NA	NA	9.14425	9.03951	9.1012	9.14438	565.839	526.215	9.09283	549.204	565.891	9.12295	0.0301226
Snx18	Sorting nexin	D3ZZ38_RAT	0.245067	0.114125	0.0780213	NA	NA	NA	NA	13.3904	13.3433	13.3256	13.3812	10738	10392.5	13.367	10266.3	10669.8	13.3537	-0.0133281
Tf	Signal recognition particle receptor subunit beta	Q7TMC7_RAT	0.239202	0.203083	0.0780829	NA	NA	NA	NA	11.4864	11.529	11.5326	11.4836	2869.2	2955.19	11.5079	2962.5	2863.53	11.5083	0.000408011
Tmem63c	Transmembrane protein 63c;Calcium permeable stress-gated cation channel 1	A0A8L2QZP2_RAT	0.0240232	0.631121	0.0781111	0.0324204	-0.140292	0.863929	0.0875783	10.0876	10.2469	10.12	10.1066	1088.09	1215.17	10.1695	1112.82	1102.57	10.1133	-0.0561193
Tmem68	Transmembrane protein 68	D3ZF19_RAT	0.0427877	0.421075	0.0781165	0.0400806	-0.086861	0.664845	0.167679	10.4527	10.5569	10.4928	10.4701	1401.49	1506.44	10.5058	1440.98	1418.41	10.4815	-0.0242854
Gkap1	G kinase anchoring protein 1;G kinase anchoring protein 1;G kinase-anchoring protein 1	A0A8L2QDT6_RAT	0.00677822	0.220935	0.0781676	0.110975	-0.11822	0.393058	0.348823	8.78879	9.04794	8.89976	8.92972	442.271	529.301	8.92418	477.634	487.657	8.91482	-0.00935621
Bltp3a	Bridge-like lipid transfer protein family member 3A	A0A8I5Y6T9_RAT	0.032962	0.0417392	0.0784448	0.0687142	-0.0144625	0.0817363	0.8822	9.19063	9.26287	9.25935	9.24841	584.328	614.331	9.22721	612.833	608.204	9.25389	0.0266841
Ei24	EI24, autophagy associated transmembrane protein;Etoposide-induced protein 2.4 homolog	A0A8L2QNF3_RAT	0.00904418	0.0892205	0.0784476	0.078617	-0.0367267	0.170481	0.660978	10.9466	11.0719	11.0253	11.0352	1973.65	2152.66	11.0106	2084.18	2098.55	11.0302	0.0195948
Pfdn5	Prefoldin subunit 5	F7FF81_RAT	0.0103902	0.52839	0.0787203	0.0511025	-0.155467	0.777584	0.120588	10.2102	10.4301	10.2613	10.2746	1184.58	1379.63	10.3243	1227.29	1238.69	10.2679	-0.0563527
Hpf1	Histone PARylation factor 1	A0A8I6AFC5_RAT	0.0421007	0.0379648	0.0787345	0.163515	-0.0301954	0.0744883	0.904244	9.31186	9.47175	9.47537	9.44155	635.549	710.036	9.39402	711.823	695.329	9.45856	0.064545
Ubqln1	Ubiquilin 1	A0A8I5ZXD7_RAT	0.00578532	0.0637292	0.0787526	0.0768532	-0.0258703	0.123397	0.770644	11.369	11.488	11.4459	11.4621	2644.97	2872.3	11.4297	2789.69	2821.26	11.454	0.0242886
Itih4	Inter-alpha-trypsin inhibitor heavy chain 4	Q5EBC0_RAT	0.000711986	0.0361593	0.0787595	0.188081	-0.0324263	0.0710112	0.914283	11.4531	11.7781	11.6412	11.7457	2803.76	3512.04	11.6248	3194.18	3433.98	11.6944	0.069643
Sf3b4	Splicing factor 3B subunit 4	A0A8I5ZNJ0_RAT	0.137281	0.632974	0.0788697	NA	NA	NA	NA	11.8437	11.8	11.8299	11.8599	3675.5	3565.66	11.822	3640.48	3717.04	11.845	0.022996
Ksr1	Kinase suppressor of ras 1	A0A8I5ZQW6_RAT	0.0841263	0.17651	0.0789185	NA	NA	NA	NA	11.0939	11.1826	11.1626	11.1235	2185.68	2324.33	11.1389	2292.28	2231.08	11.1432	0.00426421
Prkra	Protein activator of interferon induced protein kinase EIF2AK2;Interferon-inducible double-stranded RNA-dependent protein kinase activator A	G3V7J2_RAT	0.0560949	0.817416	0.07911	NA	NA	NA	NA	11.1023	11.3228	11.1281	11.0635	2198.54	2561.48	11.2168	2238.18	2140.15	11.0962	-0.120589
Pgm1	Phosphoglucomutase-1	A6JRM5_RAT	0.0371213	0.530589	0.0791333	0.0275644	-0.0842958	0.779653	0.120668	13.1132	13.2082	13.1408	13.1239	8860.76	9463.93	13.1615	9031.69	8926.81	13.1324	-0.029123
Trypsin	Trypsin	TRYP_PIG	0.0296492	0.261982	0.0791343	-0.110899	0.138727	0.455329	0.299756	17.5733	17.3513	17.4624	17.49	195021	167206	17.4665	180591	184082	17.4762	0.00971385
Abca7	ATP binding cassette subfamily A member 7;ATP binding cassette subfamily A member 7;ATP-binding cassette sub-family A member 7	A0A8I6A4A6_RAT	0.186033	0.57909	0.0792443	NA	NA	NA	NA	9.35472	9.27916	9.32343	9.39144	654.712	621.304	9.31743	640.669	671.593	9.35784	0.0404092
Stk25	non-specific serine/threonine protein kinase	A0A8I5ZQ80_RAT	0.03746	0.620682	0.0792981	-0.0399601	0.165688	0.856118	0.0923536	11.2938	11.1194	11.2539	11.2851	2510.62	2224.7	11.2092	2442.03	2495.45	11.2696	0.0603136
Ankrd17	Ankyrin repeat domain 17	A0A8I6AAR9_RAT	0.0449788	0.0108806	0.0797927	0.0666929	0.00383921	0.0216427	0.984709	10.5289	10.5802	10.5956	10.5841	1477.47	1530.96	10.5548	1547.37	1535.04	10.5898	0.0350495
Slc6a7	Transporter;Sodium-dependent proline transporter	A0A0G2JYB6_RAT	0.951424	0.571479	0.0799116	NA	NA	NA	NA	11.0268	11.0235	10.9956	11.1325	2086.45	2081.6	11.0252	2041.74	2244.96	11.0657	0.0404952
Pafah1b1	Platelet-activating factor acetylhydrolase IB subunit alpha	LIS1_RAT	0.000518945	0.7185	0.0799216	0.0100536	-0.0608979	0.920758	0.0702931	13.2739	13.3822	13.284	13.3213	9904.81	10676.7	13.3291	9974.08	10235.4	13.3027	-0.0263169
Mrps34	Mitochondrial ribosomal protein S34	D4ABM5_RAT	0.165437	0.489431	0.0799219	NA	NA	NA	NA	11.3611	11.3098	11.3359	11.3771	2630.41	2538.59	11.3357	2584.84	2659.78	11.3566	0.0209541
Pdcd10	Programmed cell death 10;Programmed cell death protein 10	A0A8I6AJ47_RAT	0.610095	0.0379765	0.0799789	0.0695548	-0.0124897	0.0745108	0.9092	12.4089	12.4254	12.4785	12.4129	5438.22	5500.65	12.4172	5706.83	5453.24	12.4461	0.0288816
Rasal2	RAS protein activator like 2	A0A8I5ZWM6_RAT	0.0159151	0.398391	0.0800146	-0.0343288	0.0685013	0.638067	0.186543	11.7232	11.6204	11.6888	11.6889	3380.86	3148.49	11.6727	3301.36	3301.6	11.6889	0.0161721
Tfg	Trafficking from ER to golgi regulator;TRK-fused gene protein	A0A0G2K9K4_RAT	0.244627	0.011935	0.08005	-0.0929543	-0.0041631	0.0237275	0.990975	11.7961	11.755	11.7032	11.7509	3556.22	3456.38	11.7757	3334.31	3446.42	11.7272	-0.0485078
Maged2	MAGE family member D2	Q3B7U1_RAT	0.0329843	0.0588602	0.0801059	0.107262	-0.0325995	0.114256	0.801319	9.36626	9.48843	9.47353	9.45583	659.973	718.293	9.42864	710.911	702.244	9.4647	0.0360658
Cdkn1b	Cyclin-dependent kinase inhibitor 1B	O08769_RAT	0.265429	0.282172	0.0801311	NA	NA	NA	NA	10.1763	10.2324	10.2305	10.1598	1157.12	1203	10.2046	1201.36	1143.94	10.1956	-0.00908842
Naxd	ATP-dependent (S)-NAD(P)H-hydrate dehydratase	D3ZLK9_RAT	0.512009	0.21572	0.0802295	NA	NA	NA	NA	11.3338	11.3486	11.3054	11.3778	2581.07	2607.85	11.3412	2530.77	2661.08	11.342	0.000813241
Atp9b	Phospholipid-transporting ATPase;Probable phospholipid-transporting ATPase IIB	A0A0G2K3M6_RAT	0.0056095	0.445564	0.080281	0.0325448	-0.0754065	0.692601	0.160613	10.451	10.5772	10.4835	10.5018	1399.76	1527.72	10.5154	1431.69	1449.92	10.4927	-0.0227816
Gnpda1	Glucosamine-6-phosphate isomerase	A0A8I6AB87_RAT	0.00134639	0.285479	0.0803473	0.043145	-0.0585233	0.48946	0.278909	12.2227	12.3637	12.2658	12.3052	4779.58	5270.58	12.2949	4924.68	5061.05	12.2857	-0.0092783
Bspry	B box and SPRY domain-containing protein	BSPRY_RAT	0.942205	0.152413	0.0803845	NA	NA	NA	NA	9.593	9.58772	9.48681	9.66672	772.29	769.468	9.59036	717.486	812.781	9.57957	-0.0107923
Mtap	S-methyl-5'-thioadenosine phosphorylase	A0A0G2K583_RAT	0.003962	0.844396	0.0804009	0.00541982	-0.0647674	0.975787	0.0494957	11.3331	11.419	11.3385	11.3543	2579.95	2738.24	11.3767	2589.66	2618.03	11.3464	-0.0302917
Slc7a5	Large neutral amino acids transporter small subunit 1	LAT1_RAT	0.191911	0.787142	0.0804241	NA	NA	NA	NA	13.0413	12.9635	13.0571	13.1286	8429.87	7987.57	13.0029	8523.01	8955.45	13.0933	0.0903486
Zmpste24	CAAX prenyl protease	D4A5K6_RAT	0.0132709	0.984165	0.0804605	0.000886186	-0.112616	0.999749	0.0331752	11.2705	11.3875	11.2714	11.2749	2470.36	2679.06	11.3302	2471.88	2477.89	11.2731	-0.0570499
Fam234b	Family with sequence similarity 234, member B;Family with sequence similarity 234, member B;Family with sequence similarity 234, member B;Protein FAM234B	A0A8I5ZKC6_RAT	0.0123609	0.707438	0.0806505	0.0126953	0.0985212	0.914407	0.012908	11.9007	11.8112	11.9134	11.9097	3823.66	3593.55	11.8567	3857.45	3847.53	11.9116	0.0549149
Rell2	RELT-like protein 2	RELL2_RAT	0.0845274	0.190583	0.0807169	NA	NA	NA	NA	10.1304	10.246	10.2171	10.167	1120.86	1214.34	10.1893	1190.27	1149.7	10.1923	0.00294032
Ncor2	Nuclear receptor co-repressor 2	A0A0G2JU91_RAT	0.278409	0.0218529	0.080812	0.11431	-0.0062895	0.0432283	0.988906	8.99781	9.04985	9.11212	9.04356	511.223	529.999	9.02406	553.377	527.694	9.07825	0.054183
Acss1	Acetyl-coenzyme A synthetase	D3ZZN3_RAT	0.0332696	0.83446	0.0808186	-0.0121007	-0.159053	0.972596	0.0194588	12.11	12.2384	12.0979	12.0794	4420.46	4832.09	12.1756	4383.54	4327.68	12.0887	-0.0869765
Ctsf	Cathepsin F	A0A8I5ZL98_RAT	0.529702	0.372996	0.081047	NA	NA	NA	NA	10.3482	10.3092	10.2928	10.4105	1303.49	1268.77	10.3288	1254.37	1361.01	10.3528	0.0239868
App	Amyloid-beta A4 protein;Amyloid-beta precursor protein	A0A0H2UHW9_RAT	0.0443157	0.108111	0.0811765	0.0713325	-0.038623	0.204534	0.611211	12.2406	12.3311	12.3119	12.2924	4839.26	5152.55	12.2865	5084.55	5016.44	12.3022	0.015678
Nherf1	Na(+)/H(+) exchange regulatory cofactor NHE-RF1	NHRF1_RAT	0.00177305	0.371213	0.0813392	-0.0550631	0.099868	0.604627	0.208738	13.0274	12.8181	12.9724	12.918	8349.31	7221.7	12.9266	8036.64	7739.31	12.9454	0.0188658
Aldoa	Fructose-bisphosphate aldolase A	ALDOA_RAT	0.0310644	0.235864	0.0814826	0.0445675	0.138596	0.416096	0.00156248	18.2745	18.191	18.3191	18.3296	317092	299253	18.2334	327040	329428	18.3244	0.0909866
Lrrc7	Leucine rich repeat containing 7;Leucine rich repeat containing 7;Leucine-rich repeat-containing protein 7	A0A8I6G9P9_RAT	0.0252971	0.592002	0.0818954	0.0257582	0.147014	0.833537	0.00886511	14.4465	14.3342	14.4722	14.4812	22326.6	20655	14.3914	22728.8	22870.7	14.4767	0.085301
Rab18	Ras-related protein Rab-18	A0A8I6B6B8_RAT	0.00915588	0.731356	0.0819228	0.00775604	-0.0493214	0.92783	0.070364	12.8176	12.8802	12.8254	12.8309	7219.11	7539.38	12.8493	7258.02	7285.98	12.8281	-0.0211198
Bbs1	Bardet-Biedl syndrome 1	D4A4U2_RAT	0.029317	0.221737	0.0819872	0.0638527	-0.0665024	0.394306	0.365839	9.55816	9.67551	9.62201	9.60901	753.863	817.746	9.61803	787.978	780.907	9.61552	-0.00250304
Cdk5	Cyclin-dependent kinase 5	CDK5_RAT	0.00287994	0.396281	0.0819906	-0.0251564	0.0493442	0.635523	0.193895	12.8016	12.7062	12.7764	12.7555	7139.28	6682.6	12.7547	7015.87	6915.12	12.766	0.0113437
Lsm4	LSM4 homolog, U6 small nuclear RNA and mRNA degradation associated;U6 snRNA-associated Sm-like protein LSm4	A0A8I5ZZ77_RAT	0.0210926	0.581565	0.0820941	0.069048	-0.246786	0.824912	0.109066	10.8324	11.1351	10.9015	10.8883	1823.44	2249.02	10.9917	1912.84	1895.41	10.8949	-0.0967746
Ddi2	DNA damage inducible 1 homolog 2	A0A8I5Y0Y2_RAT	0.0288611	0.634849	0.0821653	0.0228595	0.144252	0.866665	0.010404	11.6021	11.4924	11.625	11.6367	3108.69	2881.1	11.5483	3158.34	3184.07	11.6308	0.0825257
Adam23	ADAM metallopeptidase domain 23	A0A8I6AMQ9_RAT	0.0194679	0.906226	0.0822467	-0.00477097	-0.107079	0.991206	0.0249332	11.3585	11.458	11.3537	11.3509	2625.71	2813.18	11.4091	2617.04	2611.94	11.3523	-0.0567819
Atp2b4	Plasma membrane calcium-transporting ATPase 4	AT2B4_RAT	0.158023	0.0811279	0.0823336	NA	NA	NA	NA	13.12	13.218	13.2422	13.1681	8902.53	9528.27	13.1698	9689.78	9204.23	13.2056	0.03581
Ptprz1	protein-tyrosine-phosphatase;protein-tyrosine-phosphatase;Receptor-type tyrosine-protein phosphatase zeta	A0A8I6ATT5_RAT	0.698452	0.560687	0.0823975	NA	NA	NA	NA	14.1634	14.1542	14.1772	14.108	18348.5	18231.7	14.1588	18525.7	17658.1	14.1431	-0.0157198
Tdrkh	Tudor and KH domain containing	G3V8T7_RAT	0.024532	0.16523	0.0827925	-0.0429265	0.0337213	0.303159	0.470736	12.8423	12.7707	12.7994	12.8044	7343.77	6988.18	12.8069	7128.48	7153.45	12.8019	-0.00504459
Atg2a	Autophagy related 2A	A0A8I6A310_RAT	0.11129	0.389394	0.0829972	NA	NA	NA	NA	10.8321	10.7841	10.8066	10.8328	1823.01	1763.4	10.8083	1791.07	1823.89	10.8198	0.0114386
Zfp638	Zinc finger protein 638	A0A8I6AN40_RAT	0.0813602	0.978814	0.0830374	NA	NA	NA	NA	10.4074	10.3608	10.4067	10.4256	1358.12	1314.95	10.3843	1357.47	1375.39	10.4162	0.0319127
Lactb	Lactamase, beta	D3ZFJ6_RAT	0.0325849	0.279553	0.0832711	-0.057031	0.0743448	0.480956	0.297211	11.826	11.7097	11.7689	11.784	3630.55	3349.35	11.769	3489.83	3526.48	11.7765	0.00750491
Hacd3	Very-long-chain (3R)-3-hydroxyacyl-CoA dehydratase	D4ABI7_RAT	0.0267869	0.341432	0.0833196	0.0342772	-0.0556733	0.566288	0.23823	12.6571	12.7398	12.6913	12.6842	6458.82	6840.31	12.699	6614.11	6581.37	12.6878	-0.0112874
Ppp2r2c	Serine/threonine-protein phosphatase 2A 55 kDa regulatory subunit B;Serine/threonine-protein phosphatase 2A 55 kDa regulatory subunit B;Serine/threonine-protein phosphatase 2A 55 kDa regulatory subunit B gamma isoform	A0A0G2JWY9_RAT	0.0414865	0.243723	0.0833208	-0.0355893	0.0403131	0.428045	0.340958	10.6425	10.5786	10.6069	10.619	1598.51	1529.29	10.6109	1559.56	1572.62	10.613	0.00202112
Cyp46a1	Cytochrome P450, family 46, subfamily a, polypeptide 1	F7EN52_RAT	0.0450713	0.635345	0.0834592	0.0213967	0.134684	0.867027	0.0107178	12.1784	12.0848	12.1998	12.2195	4635.12	4343.89	12.1323	4704.38	4768.95	12.2097	0.0773148
Rhoc	Rho-related GTP-binding protein RhoC	B2RYP0_RAT	0.107979	0.296873	0.0834866	NA	NA	NA	NA	14.0754	13.9747	14.0109	14.0642	17262.9	16099.5	14.0259	16508.8	17129.1	14.0378	0.0118637
Rcn2	Reticulocalbin 2;Reticulocalbin-2	A0A8L2QBI0_RAT	0.0339085	0.833567	0.0834868	0.0128595	-0.141035	0.9723	0.0541921	12.2878	12.4231	12.3007	12.282	5000.42	5491.81	12.357	5045.19	4980.35	12.2914	-0.0656416
Larp6	La ribonucleoprotein 6, translational regulator	D3ZCR5_RAT	0.536394	0.127533	0.0835081	NA	NA	NA	NA	10.5335	10.5195	10.4983	10.5411	1482.15	1467.83	10.5265	1446.48	1490.03	10.5199	-0.00660546
Gapdhl10	glyceraldehyde-3-phosphate dehydrogenase (phosphorylating)	A0A0G2K8S2_RAT	0.0218447	0.146168	0.0835374	-0.0622349	0.0434294	0.270972	0.518138	11.3283	11.2272	11.2661	11.2706	2571.35	2397.31	11.2786	2462.78	2470.58	11.2684	-0.0102865
Tpm2	Tropomyosin beta chain	A0A8I5ZZ90_RAT	0.147382	0.618815	0.0835845	NA	NA	NA	NA	12.0971	12.2693	12.1552	12.0341	4381.04	4936.69	12.1858	4561.28	4194.09	12.096	-0.0898105
Phlpp2	PH domain and leucine rich repeat protein phosphatase 2	D4A254_RAT	0.0267259	0.419773	0.0835875	0.0399184	-0.0837734	0.663337	0.18413	9.76187	9.87587	9.80179	9.7921	868.191	939.578	9.81999	892.549	886.573	9.79695	-0.0230451
Mtcl3	SOGA family member 3	A0A8I6A680_RAT	0.346858	0.259242	0.0837413	NA	NA	NA	NA	12.685	12.7082	12.7129	12.6746	6585.09	6691.82	12.6966	6713.76	6537.93	12.6939	-0.00274321
Faf2	Fas associated factor family member 2	A0A8I5ZPX1_RAT	0.080128	0.0296885	0.0838731	0.0978908	-0.0104163	0.0584956	0.963584	11.9177	11.9953	12.0156	11.9849	3868.84	4082.58	11.957	4140.46	4053.21	12.0003	0.0432976
Igsf11	Immunoglobulin superfamily member 11	IGS11_RAT	0.0547491	0.439512	0.0839158	NA	NA	NA	NA	8.93083	8.79572	8.87798	8.91369	488.031	444.402	8.86486	470.477	482.266	8.89594	0.0310861
Phactr2	Phosphatase and actin regulator	A0A8I6AEE3_RAT	0.11549	0.239125	0.0840365	NA	NA	NA	NA	9.38446	9.46827	9.44652	9.39962	668.351	708.327	9.42698	697.727	675.409	9.42326	-0.00371706
Lrpprc	Leucine-rich PPR motif-containing protein, mitochondrial	LPPRC_RAT	0.00684598	0.0193518	0.084039	-0.0514844	0.00107708	0.0383291	0.998316	14.7005	14.64	14.649	14.641	26625.6	25530.9	14.6706	25692.2	25549.9	14.645	-0.025516
Fmr1	Fragile X messenger ribonucleoprotein 1	A0A0G2JZV8_RAT	0.0839414	0.962609	0.0841114	NA	NA	NA	NA	9.78293	9.71992	9.78127	9.80732	880.958	843.309	9.75177	879.943	895.976	9.79435	0.0425822
Kalrn	Kalirin	KALRN_RAT	0.00667582	0.715254	0.0841349	0.010679	0.084069	0.91892	0.0142736	12.3288	12.2439	12.3395	12.328	5144.4	4850.39	12.287	5182.62	5141.43	12.3337	0.046761
Snx2	Sorting nexin-2	B2RYP4_RAT	0.0872082	0.578909	0.0842398	NA	NA	NA	NA	12.6134	12.5149	12.5822	12.6244	6266.48	5852.57	12.565	6132.28	6314.45	12.6035	0.0384894
Vars1	Valine--tRNA ligase	SYVC_RAT	0.297116	0.78394	0.0843175	NA	NA	NA	NA	13.0245	13.053	13.0319	12.9924	8332.11	8498.78	13.0388	8375.22	8149.03	13.0123	-0.0265267
Sult1d1	Sulfotransferase 1 family member D1	ST1D1_RAT	0.00209083	0.506753	0.0844344	0.0358726	-0.0990791	0.756707	0.142121	10.4543	10.6351	10.4901	10.536	1402.96	1590.35	10.5475	1438.28	1484.79	10.5133	-0.0342531
Naa10	N-terminal amino-acid N(alpha)-acetyltransferase NatA	D3ZUQ2_RAT	0.257235	0.0207228	0.0844741	0.109671	-0.00349691	0.0410162	0.996187	10.6017	10.6535	10.7114	10.65	1553.94	1610.68	10.6278	1676.67	1606.78	10.681	0.0531818
Ydjc	Carbohydrate deacetylase	A0A8I5ZLC0_RAT	0.0115683	0.0972771	0.0845551	-0.171243	0.0811888	0.185091	0.666897	10.137	9.86727	9.96574	9.94846	1126	933.996	10.0084	999.973	988.065	9.95713	-0.0512951
Pank1	Pantothenate kinase 1	A0A8I5ZUU2_RAT	0.018848	0.978224	0.0846148	0.00170934	0.158648	0.999526	0.0323348	13.7748	13.62	13.7765	13.7787	14015.8	12590.4	13.6995	14032.5	14053.9	13.7776	0.0781053
Itih3	Inter-alpha-trypsin inhibitor heavy chain H3	A0A8I6GKX5_RAT	0.0125928	0.257281	0.0846449	0.24494	-0.290569	0.448369	0.329246	12.2932	12.858	12.5382	12.5674	5019.14	7424.01	12.6031	5947.91	6069.71	12.5529	-0.0502007
Sh3bp1	SH3 domain-binding protein 1	3BP1_RAT	0.0403631	0.27952	0.0846949	-0.0846734	0.109422	0.480908	0.303088	9.72158	9.55651	9.6369	9.66594	844.279	753.004	9.6414	796.153	812.338	9.65149	0.0100879
Dynll2	Dynein light chain 2, cytoplasmic	DYL2_RAT	0.284435	0.810283	0.0847372	NA	NA	NA	NA	13.3022	13.1797	13.3293	13.4905	10100.7	9278.84	13.2422	10292.8	11508.9	13.4122	0.169913
Scamp2	Secretory carrier-associated membrane protein	A0A8I6GL39_RAT	0.0492944	0.24146	0.0847374	-0.0875904	0.0974042	0.424617	0.350362	9.89195	9.74153	9.80436	9.83893	950.113	856.036	9.8187	894.145	915.827	9.82175	0.00305071
Sec31a	Protein transport protein Sec31A	G3V699_RAT	0.0593123	0.159744	0.0848132	NA	NA	NA	NA	12.6278	12.6639	12.6543	12.644	6329.34	6489.36	12.646	6446.52	6400.75	12.6492	0.00321178
Tubg1	Tubulin gamma-1 chain	TBG1_RAT	0.00953782	0.549064	0.0849104	0.0337541	-0.106826	0.796657	0.126086	10.7215	10.8763	10.7552	10.7695	1688.41	1879.76	10.801	1728.38	1745.6	10.7624	-0.0385955
Camk2a	Calcium/calmodulin-dependent protein kinase type II subunit alpha	KCC2A_RAT	0.158587	0.530177	0.0849138	NA	NA	NA	NA	17.5608	17.4895	17.5921	17.6451	193344	184024	17.5256	197582	204979	17.6188	0.0932361
Lsm6	LSM6 homolog, U6 small nuclear RNA and mRNA degradation associated	D3ZG07_RAT	0.0480971	0.402204	0.0849285	0.0277201	-0.0545936	0.64264	0.199016	11.4061	11.4734	11.4338	11.4188	2713.74	2843.45	11.4401	2766.39	2737.86	11.4263	-0.0138104
Mapk8ip2	C-Jun-amino-terminal kinase-interacting protein 2	JIP2_RAT	0.0120829	0.613098	0.0853047	0.0278441	-0.109512	0.850307	0.105112	10.3879	10.5341	10.4158	10.4246	1339.93	1482.77	10.4629	1366.04	1374.38	10.4202	-0.0426766
Erh	Enhancer of rudimentary homolog	B2RYQ5_RAT	0.0471024	0.273777	0.0855229	0.138247	-0.173932	0.472601	0.313055	12.3178	12.575	12.456	12.4011	5105.28	6101.65	12.4521	5618.7	5408.65	12.4288	-0.0233051
Rtn1	Reticulon-1	RTN1_RAT	0.143549	0.0943376	0.0855489	NA	NA	NA	NA	14.9981	15.0345	15.0399	15.0154	32724.3	33560.2	15.0164	33688	33119.4	15.0277	0.0113367
Nbeal1	Neurobeachin-like 1	A0A8I5ZZR5_RAT	0.655286	0.0158167	0.0855791	-0.110222	-0.00209134	0.0313831	0.998515	10.1747	10.1553	10.0644	10.1532	1155.8	1140.39	10.165	1070.78	1138.74	10.1095	-0.0555064
Pltp	Phospholipid transfer protein	A0A8I6AGE7_RAT	0.131884	0.329797	0.0856431	NA	NA	NA	NA	10.0045	10.0787	10.0519	10.0056	1027.2	1081.4	10.0421	1061.51	1028.02	10.029	-0.0131054
Neo1	Neogenin 1;Neogenin 1;Neogenin 1;Neogenin (Fragment)	A0A8I5Y1H5_RAT	0.110776	0.145836	0.0856774	NA	NA	NA	NA	11.4391	11.4904	11.4857	11.4585	2776.53	2877.07	11.465	2867.72	2814.17	11.4722	0.00719942
Ache	Carboxylic ester hydrolase	Q505J2_RAT	0.0334407	0.0691987	0.0857184	-0.0953538	0.0317627	0.133609	0.782989	12.6173	12.5044	12.522	12.5362	6283.29	5810.44	12.562	5881.43	5939.78	12.5291	-0.0328815
Fen1	Flap endonuclease 1	FEN1_RAT	0.0454542	0.278732	0.0857649	0.115921	-0.148401	0.479773	0.308363	9.83817	10.0579	9.95409	9.9095	915.346	1065.93	9.95222	991.93	961.74	9.93197	-0.0202471
Picalm	Phosphatidylinositol-binding clathrin assembly protein	PICAL_RAT	0.0776312	0.518739	0.0858799	NA	NA	NA	NA	10.7233	10.6222	10.6872	10.7251	1690.56	1576.15	10.6736	1648.82	1692.65	10.7063	0.0326451
Cracdl	CRACD like	A0A8I6AQQ3_RAT	0.15132	0.606712	0.0859077	NA	NA	NA	NA	12.832	12.7606	12.8068	12.8573	7291.6	6939.57	12.7968	7165.36	7420.32	12.8323	0.0354986
Golga7	Golgin subfamily A member 7	A0A8L2QIB4_RAT	0.0104371	0.322512	0.085935	-0.0401483	0.0602037	0.54101	0.264182	11.9838	11.8743	11.9436	11.9345	4050.16	3754.27	11.9301	3939	3914.25	11.9391	0.00899727
Ahnak2	AHNAK nucleoprotein	A0A8I6AAE1_RAT	0.0564251	0.825422	0.0860524	NA	NA	NA	NA	10.7534	10.5961	10.7358	10.7774	1726.21	1547.92	10.6769	1705.28	1755.15	10.7567	0.0798436
Purg	Purine-rich element binding protein G	D3ZYS1_RAT	0.00544174	0.238394	0.0860733	-0.0752349	0.0818955	0.419956	0.36061	15.3653	15.1772	15.2901	15.2591	42210.6	37049.5	15.2743	40065.8	39213.5	15.2747	0.000348612
Galnt1	Polypeptide N-acetylgalactosaminyltransferase;Polypeptide N-acetylgalactosaminyltransferase 1	A0A8I5ZUR3_RAT	0.0341101	0.414305	0.0861043	-0.0656113	0.133587	0.656962	0.194815	10.3886	10.2122	10.323	10.3458	1340.54	1186.27	10.3031	1280.94	1301.36	10.3344	0.0313391
Oat	Ornithine aminotransferase, mitochondrial	OAT_RAT	0.00649087	0.485378	0.0864649	0.0237333	-0.0606131	0.735165	0.156761	12.7837	12.8824	12.8074	12.8218	7051.44	7550.91	12.8339	7168.4	7240.24	12.8146	-0.0192664
Tjp2	Tight junction protein 2	A0A8I6ALD4_RAT	0.0950634	0.0378399	0.0869759	-0.0758063	-0.163044	0.0742479	0.000130024	11.1486	11.2087	11.0728	11.0456	2270.15	2366.69	11.1789	2153.94	2113.78	11.0593	-0.119674
Ppih	Peptidyl-prolyl cis-trans isomerase	A0A8I5ZMT9_RAT	0.279037	0.0112039	0.0869918	-0.081104	-0.00619031	0.0222823	0.973527	10.5877	10.5547	10.5066	10.5486	1538.93	1504.17	10.5713	1454.81	1497.72	10.5277	-0.0435889
Cog6	Conserved oligomeric Golgi complex subunit 6	A0A8I5ZM11_RAT	0.0142684	0.0157129	0.0871041	0.108096	0.00270806	0.0311788	0.997408	9.52422	9.63405	9.63231	9.63676	736.334	794.581	9.58018	793.625	796.074	9.63454	0.0543586
ENSRNOG00000069392	dihydrolipoyl dehydrogenase	A0A8I6A931_RAT	0.439681	0.091217	0.0871086	NA	NA	NA	NA	10.3413	10.5499	10.8067	10.3482	1297.35	1499.12	10.4494	1791.2	1303.5	10.5956	0.146194
Shtn1	Shootin-1	SHOT1_RAT	0.0241931	0.469028	0.0872516	-0.017844	-0.0787685	0.718069	0.0061401	12.1254	12.1833	12.1075	12.1045	4467.88	4650.94	12.1546	4412.96	4403.81	12.106	-0.0485963
Lyrm4	LYR motif containing 4	D3ZYM7_RAT	0.148152	0.822177	0.0872893	NA	NA	NA	NA	11.0017	11.061	11.0107	10.9701	2050.39	2136.48	11.0317	2063.29	2005.97	10.9906	-0.0411031
Aatk	Apoptosis-associated tyrosine kinase	A0A8I6AUM9_RAT	0.170319	0.0238232	0.0874156	0.0684393	-0.0032904	0.0470788	0.991781	11.9607	12.001	12.0291	11.9977	3985.8	4098.72	11.9809	4179.44	4089.38	12.0135	0.0325193
Smarcc2	SWI/SNF related, matrix associated, actin dependent regulator of chromatin, subfamily c, member 2;SWI/SNF related, matrix associated, actin dependent regulator of chromatin, subfamily c, member 2	A0A8I6A5E1_RAT	0.151622	0.237196	0.0874387	NA	NA	NA	NA	13.5668	13.5256	13.533	13.5619	12134.6	11792.5	13.5464	11853.6	12092.9	13.5475	0.00116841
Atp6v1g2	V-type proton ATPase subunit G	Q8R2H0_RAT	0.0261519	0.0677354	0.0874723	0.145154	-0.0461411	0.130883	0.798099	13.7096	13.8889	13.8547	13.8428	13396.5	15170.1	13.802	14814.5	14692.6	13.8488	0.0467329
Stk24	Serine/threonine-protein kinase 24	STK24_RAT	0.0876321	0.884822	0.0875144	NA	NA	NA	NA	12.3142	12.2523	12.3193	12.345	5092.65	4878.71	12.2836	5110.73	5202.52	12.3322	0.0486373
Tmed10	Transmembrane emp24 domain-containing protein 10	A0A8I6AIG7_RAT	0.0789906	0.239286	0.0876286	NA	NA	NA	NA	11.7104	11.7672	11.7479	11.7267	3351.05	3485.71	11.7391	3439.27	3389.1	11.7373	-0.00177338
Pfkm	ATP-dependent 6-phosphofructokinase	A0A0G2KBC7_RAT	0.00747189	0.536429	0.0879757	0.0238162	-0.0713133	0.785102	0.137639	14.3456	14.4553	14.3694	14.384	20818.5	22463.6	14.4015	21165	21380.2	14.3767	-0.0247731
Prcc	Proline rich mitotic checkpoint control factor	A0A8I6AEX5_RAT	0.11477	0.01377	0.088001	0.139339	0.00680743	0.0273504	0.989747	8.21039	8.29669	8.34973	8.30349	296.192	314.45	8.25418	326.226	315.937	8.3268	0.0726131
Pptc7	Protein phosphatase	D4A520_RAT	0.441622	0.0574009	0.0880126	NA	NA	NA	NA	10.9125	10.8803	10.8308	10.9017	1927.51	1885	10.8965	1821.39	1913.11	10.8667	-0.0298239
C9h2orf88	Small membrane A-kinase anchor protein	D3ZBW5_RAT	0.0101888	0.960734	0.0880875	-0.00511358	-0.262386	0.998458	0.0328693	11.8202	12.1039	11.8151	11.8415	3616.15	4401.81	11.969	3603.35	3669.83	11.8284	-0.140649
Pcyox1l	Pcyox1l protein	B5DEI0_RAT	0.122855	0.215329	0.0882872	NA	NA	NA	NA	11.9122	11.8633	11.8732	11.9011	3854.16	3725.67	11.8879	3751.42	3824.62	11.8872	-0.000722689
Foxp1	Forkhead box P1	A0A8I5ZVX5_RAT	0.0465457	0.68562	0.0884645	-0.0264452	0.134933	0.901165	0.0900799	11.7292	11.5945	11.7027	11.7294	3394.89	3092.4	11.6634	3333.23	3395.58	11.7161	0.0527357
Endog	Endonuclease	A6JTV7_RAT	0.723665	0.0908281	0.0885194	NA	NA	NA	NA	10.1727	10.1595	10.2372	10.1321	1154.2	1143.72	10.1661	1206.99	1122.19	10.1856	0.0194934
Impact	Protein IMPACT	IMPCT_RAT	0.00834383	0.52241	0.0885209	0.0663842	-0.189374	0.771908	0.144757	13.8797	14.1705	13.946	13.9812	15072.8	18439.9	14.0324	15782.6	16171.6	13.9637	-0.068707
Qdpr	Dihydropteridine reductase	A0A8L2Q0Z9_RAT	3.8716e-05	0.0408934	0.0886717	-0.0976781	-0.211342	0.0801145	0.000149153	12.5671	12.7894	12.4694	12.578	6068.34	7079.17	12.6825	5671.09	6114.51	12.5247	-0.157765
Eprs1	Glutamyl-prolyl-tRNA synthetase 1	A0A8I6GJ92_RAT	0.395067	0.207702	0.0887584	NA	NA	NA	NA	12.5876	12.5715	12.5635	12.5939	6155.05	6086.81	12.5795	6053.44	6182.14	12.5788	-0.00074063
Mocs2	Molybdopterin synthase catalytic subunit	MOC2B_RAT	0.336021	0.559847	0.0890358	NA	NA	NA	NA	8.95667	9.03462	9.00367	8.88322	496.853	524.436	8.99618	513.303	472.189	8.9447	-0.0514758
Slc39a6	Zinc transporter ZIP6	S39A6_RAT	0.0105686	0.0608587	0.0893017	0.171302	-0.0470161	0.118014	0.836897	10.8542	11.0945	11.0255	11.0475	1851.09	2186.61	10.9793	2084.46	2116.5	11.0365	0.0571864
Map7d1	MAP7 domain containing 1	A0A8I5ZM56_RAT	0.0787335	0.165562	0.0893787	NA	NA	NA	NA	11.2564	11.3187	11.305	11.2824	2446.34	2554.33	11.2879	2530.2	2490.74	11.2937	0.00583712
Nxf1	Nuclear RNA export factor 1	A0A8I5ZVD9_RAT	0.165556	0.127546	0.0894779	NA	NA	NA	NA	9.92641	9.85845	9.85145	9.90224	973.077	928.303	9.89283	923.81	956.909	9.87707	-0.0157622
Rab29	Ras-related protein Rab-7L1;Ras-related protein Rab	RAB7L_RAT	0.252889	0.949066	0.0895363	NA	NA	NA	NA	10.6043	10.544	10.6009	10.669	1556.69	1493.05	10.5745	1553.11	1628.17	10.6354	0.060921
Prpf4	Pre-mRNA processing factor 4	D4A7J8_RAT	0.0109929	0.45676	0.0896412	0.0279735	-0.0641955	0.70489	0.179726	9.81961	9.92057	9.84758	9.85637	903.642	969.144	9.87097	921.334	926.965	9.85198	-0.0189873
Ntng2	Netrin G2	A0A0G2K5J5_RAT	0.0229631	0.391498	0.0897345	0.0459254	0.177085	0.629726	0.00456875	10.456	10.3291	10.502	10.5062	1404.69	1286.35	10.3939	1450.12	1454.34	10.5041	0.11011
C10h17orf75	Similar to Protein Njmu-R1	D3ZEJ9_RAT	0.00184691	0.0217988	0.0901907	0.0805782	-0.00174898	0.0431224	0.998263	9.98769	10.1018	10.0683	10.1	1015.3	1098.84	10.0459	1073.62	1097.51	10.0842	0.0383748
Ndufb10	NADH dehydrogenase [ubiquinone] 1 beta subcomplex subunit 10	D4A0T0_RAT	0.0972605	0.664013	0.0903482	NA	NA	NA	NA	14.776	14.7117	14.7596	14.7883	28056.1	26832.1	14.7442	27737.7	28294.9	14.774	0.0297703
Klc4	Kinesin light chain 4	KLC4_RAT	0.125077	0.174704	0.0904369	NA	NA	NA	NA	11.4264	11.4903	11.4827	11.4464	2752.25	2876.97	11.4587	2861.81	2790.61	11.4647	0.00593089
Fry	FRY microtubule binding protein	A0A096MKB4_RAT	0.0591673	0.825861	0.0904437	NA	NA	NA	NA	11.4597	11.4272	11.4633	11.4718	2816.44	2753.76	11.4435	2823.61	2840.23	11.4676	0.0240511
Acot11	Acyl-CoA thioesterase 11	A0A8I6G299_RAT	0.168132	0.816363	0.0906041	NA	NA	NA	NA	10.4535	10.5193	10.4644	10.415	1402.25	1467.69	10.4868	1412.89	1365.26	10.4399	-0.0468967
Ccsap	Centriole, cilia and spindle-associated protein	D3ZZM9_RAT	0.0371378	0.532598	0.0906847	-0.0447156	0.130645	0.781536	0.145246	12.764	12.6091	12.7193	12.7397	6955.66	6247.65	12.6886	6743.38	6839.82	12.7295	0.040924
Ttc8	Tetratricopeptide repeat domain 8	A0A1P8YVD0_RAT	0.718667	0.603778	0.0907548	NA	NA	NA	NA	9.66712	9.63962	9.62745	9.78718	813.004	797.652	9.65343	790.953	883.559	9.70952	0.0560914
Slitrk1	SLIT and NTRK-like family, member 1	D3Z8D8_RAT	0.65309	0.0805866	0.0908066	NA	NA	NA	NA	10.0333	10.0971	10.288	10.0038	1047.91	1095.31	10.0656	1250.23	1026.72	10.1529	0.0873213
Tle5	TLE family member 5, transcriptional modulator;TLE family member 5, transcriptional modulator;TLE family member 5, transcriptional modulator;TLE family member 5	A0A0G2JZT6_RAT	0.00250194	0.0948442	0.0909675	0.0617052	-0.0266551	0.180693	0.709899	10.0478	10.1663	10.1095	10.1397	1058.48	1149.12	10.1083	1104.73	1128.08	10.1246	0.0163869
Phactr1	Phosphatase and actin regulator 1	PHAR1_RAT	0.0625148	0.436394	0.0910051	NA	NA	NA	NA	12.7138	12.6039	12.7585	12.7889	6718.01	6225.31	12.6599	6929.54	7076.76	12.7738	0.113868
Dpcd	Protein DPCD	A0A8L2QCD2_RAT	0.0418579	0.328168	0.091093	0.063835	-0.0949015	0.548642	0.277784	10.2298	10.3666	10.2937	10.2717	1200.84	1320.28	10.2999	1255.17	1236.23	10.2827	-0.0171123
Dennd1a	DENN domain containing 1A	A0A8I5ZKB0_RAT	0.550822	0.334863	0.0912607	NA	NA	NA	NA	10.4581	10.4457	10.438	10.4762	1406.68	1394.7	10.4519	1387.26	1424.5	10.4573	0.0053347
Cfb	Complement factor B	G3V615_RAT	0.351501	0.0649338	0.0912736	NA	NA	NA	NA	10.3731	10.3151	10.4907	10.2813	1326.21	1273.97	10.3444	1438.8	1244.49	10.3898	0.0453953
Fmo1	Flavin-containing monooxygenase 1	FMO1_RAT	0.249762	0.00501939	0.0914051	-0.337745	-0.0635684	0.0100136	0.816041	9.2545	9.12415	8.91676	9.06059	610.778	558.013	9.1908	483.294	533.959	8.99046	-0.200337
Dlg1	Disks large homolog 1	A0A0G2K1M2_RAT	0.542534	0.466337	0.0914138	NA	NA	NA	NA	11.4246	11.4473	11.3974	11.5111	2748.8	2792.39	11.436	2697.47	2918.7	11.4554	0.019394
Prpf38a	Pre-mRNA-splicing factor 38A	D3ZGL5_RAT	0.317637	0.229613	0.0916658	NA	NA	NA	NA	10.2788	10.3237	10.333	10.2689	1242.27	1281.57	10.3014	1289.86	1233.77	10.3013	-0.00012295
Dnpep	Aspartyl aminopeptidase	A0A8I6A8L3_RAT	0.0836695	0.269838	0.091764	NA	NA	NA	NA	12.5502	12.6239	12.5964	12.5687	5997.73	6311.96	12.5875	6193.06	6075.08	12.5826	-0.00487744
Slc6a6	Transporter;Transporter;Sodium- and chloride-dependent taurine transporter	A0A0G2K227_RAT	0.0244564	0.691535	0.091772	0.0693064	-0.357567	0.904849	0.0936124	12.0145	12.4256	12.0838	12.068	4137.29	5501.51	12.2346	4340.89	4293.82	12.0759	-0.158706
Dclk2	Serine/threonine-protein kinase DCLK2	DCLK2_RAT	0.228428	0.921845	0.0918486	NA	NA	NA	NA	13.0596	13.0099	13.0636	13.1136	8537.6	8248.46	13.035	8561.28	8862.85	13.0888	0.053823
Cdc26	Anaphase-promoting complex subunit CDC26	CDC26_RAT	0.0132855	0.163631	0.0919474	0.119399	-0.0865795	0.300487	0.521778	10.0866	10.3073	10.206	10.2207	1087.37	1267.07	10.2012	1181.2	1193.27	10.2134	0.0122142
Rbm15	RNA binding motif protein 15	M0R3Z8_RAT	0.154604	0.0914491	0.0921085	NA	NA	NA	NA	9.0223	9.07429	9.08441	9.04875	519.975	539.055	9.04853	542.851	529.596	9.06669	0.0181619
Mkln1	Muskelin	MKLN1_RAT	0.0551637	0.00253206	0.0923723	0.116865	0.0300208	0.00505772	0.641775	10.2156	10.2861	10.3325	10.3162	1189.08	1248.64	10.2513	1289.41	1274.89	10.3243	0.0730353
Anp32a	Acidic leucine-rich nuclear phosphoprotein 32 family member	A0A8I5ZVJ3_RAT	0.108179	0.47677	0.0925607	NA	NA	NA	NA	13.0337	12.9709	13.0064	13.0368	8385.55	8028.47	13.0026	8228.46	8403.66	13.0217	0.0190431
Cpe	Carboxypeptidase E	CBPE_RAT	0.00270371	0.36519	0.0925873	0.0700357	-0.117347	0.597016	0.250449	13.2279	13.4783	13.2979	13.3609	9593.72	11411.9	13.3585	10070.9	10520.5	13.3298	-0.0287367
Nop58	Nucleolar protein 58	NOP58_RAT	0.00483394	0.0793266	0.0929383	0.0728326	-0.0255619	0.152361	0.777187	10.9277	11.0501	11.0006	11.0246	1947.94	2120.44	10.9902	2048.8	2083.2	11.0126	0.0223874
Pdcl3	Phosducin-like protein 3	A0A8I6AQA2_RAT	0.0552097	0.247118	0.0933464	NA	NA	NA	NA	10.1378	10.0115	10.0631	10.0919	1126.61	1032.18	10.076	1069.82	1091.38	10.0776	0.0016127
Apip	Methylthioribulose-1-phosphate dehydratase	D3ZUI1_RAT	0.120766	0.242399	0.0933486	NA	NA	NA	NA	12.9543	12.9159	12.9257	12.9462	7936.52	7728.21	12.9352	7780.54	7892.09	12.936	0.000726868
Stoml2	Stomatin-like protein 2, mitochondrial	STML2_RAT	0.116472	0.585495	0.0933921	NA	NA	NA	NA	12.5518	12.4914	12.5312	12.5624	6004.27	5758.01	12.5219	5919.23	6048.64	12.5469	0.0249982
Ecd	Ecdysoneless cell cycle regulator	A0A8I5Y6P7_RAT	0.0031275	0.125559	0.0934743	0.116273	-0.0645555	0.235353	0.625596	8.81549	9.0536	8.93177	8.98904	450.534	531.379	8.93945	488.348	508.126	8.96069	0.0212365
Fam120b	Family with sequence similarity 120B	A0A0G2K8J8_RAT	0.0110343	0.0947958	0.0941419	0.0365434	-0.0152447	0.180605	0.726136	10.6846	10.7422	10.7212	10.7269	1645.86	1712.81	10.7137	1688.08	1694.81	10.724	0.0103655
Wdr82	WD repeat domain 82	A0A096MJB3_RAT	0.0837154	0.0710081	0.0941689	NA	NA	NA	NA	10.6903	10.7558	10.7589	10.7349	1652.39	1729.14	10.7235	1732.79	1704.22	10.7469	0.0234786
Sdhc	Succinate dehydrogenase cytochrome b560 subunit, mitochondrial;Succinate dehydrogenase cytochrome b560 subunit, mitochondrial	A0A8I5Y7P2_RAT	0.00457465	0.222921	0.0942012	0.0634099	-0.0612269	0.396148	0.420634	11.5485	11.7053	11.6119	11.6441	2995.34	3339.28	11.629	3129.93	3200.53	11.6281	-0.000948422
Asic2	Acid-sensing ion channel 2	ASIC2_RAT	0.0023973	0.32092	0.0943923	0.0677732	-0.0964507	0.53885	0.296924	10.2139	10.4378	10.2817	10.3413	1187.66	1387.02	10.3302	1244.78	1297.32	10.3118	-0.0183684
Chkb	Choline/ethanolamine kinase	CHKB_RAT	0.726756	0.153802	0.0944201	NA	NA	NA	NA	11.0893	11.0971	11.1217	11.0753	2178.7	2190.55	11.0932	2228.32	2157.74	11.0987	0.00553994
Arf1	ADP-ribosylation factor 1	ARF1_RAT	0.144579	0.934618	0.0947156	NA	NA	NA	NA	15.5974	15.5412	15.5943	15.6297	49578.3	47683.5	15.5696	49471.8	50700.8	15.6121	0.0425434
B9d1	B9 domain-containing protein 1	A0A8L2UHN1_RAT	0.284366	0.217676	0.09477	NA	NA	NA	NA	9.74632	9.66393	9.65112	9.75334	858.885	811.208	9.70571	804.039	863.075	9.70314	-0.00257579
Babam2	BRISC and BRCA1-A complex member 2	BABA2_RAT	0.382111	0.930424	0.0948005	NA	NA	NA	NA	10.3885	10.3269	10.3824	10.4904	1340.46	1284.45	10.358	1334.79	1438.54	10.4374	0.0793578
Lmnb1	Lamin B1	G3V7U4_RAT	0.0290947	0.778821	0.0948646	0.0143592	-0.109438	0.95108	0.0772028	12.4404	12.5569	12.4548	12.4475	5558.34	6025.7	12.4999	5613.93	5585.52	12.4511	-0.04871
Npc2	NPC intracellular cholesterol transporter 2	F7FJQ3_RAT	0.153141	0.244279	0.0949711	NA	NA	NA	NA	10.8744	10.7698	10.7896	10.8591	1877.21	1745.91	10.823	1770.14	1857.5	10.8248	0.00179506
Polr2m	GRINL1A combined protein 15;DNA-directed RNA polymerase II subunit GRINL1A	H8Y6S5_RAT	0.716862	0.211925	0.0950317	NA	NA	NA	NA	8.13509	8.16054	8.04635	8.24154	281.13	286.133	8.14787	264.359	302.657	8.14725	-0.000627222
Cul1	Cullin 1	F7FMJ3_RAT	0.0186794	0.571586	0.0953213	0.0165719	-0.0541016	0.816461	0.139073	10.9948	11.0671	11.0114	11.013	2040.69	2145.54	11.0314	2064.26	2066.57	11.0122	-0.0192173
Acbd3	Golgi resident protein GCP60	GCP60_RAT	0.115878	0.839964	0.0953775	NA	NA	NA	NA	12.5554	12.6348	12.5454	12.5053	6019.18	6360.14	12.5956	5977.66	5813.86	12.5255	-0.0701818
Inf2	Inverted formin 2	E9PT22_RAT	0.0541072	0.861068	0.0954586	NA	NA	NA	NA	11.0823	10.9302	11.069	11.1015	2168.3	1951.25	11.0083	2148.3	2197.29	11.0853	0.0770674
Ptrh2	peptidyl-tRNA hydrolase	Q5XI86_RAT	0.194178	0.416466	0.0956069	NA	NA	NA	NA	10.6266	10.6879	10.6646	10.6135	1580.94	1649.6	10.6576	1623.17	1566.65	10.6393	-0.0183023
Gstm2	Glutathione S-transferase Mu 2	GSTM2_RAT	0.130025	0.632769	0.0957634	NA	NA	NA	NA	14.3913	14.5434	14.4384	14.3528	21489	23878.9	14.4694	22202.4	20922.9	14.3962	-0.0731348
Ethe1	ETHE1, persulfide dioxygenase	A6J903_RAT	0.0111574	0.369456	0.0958404	0.0337102	-0.0563601	0.602414	0.257737	11.6159	11.7163	11.6496	11.66	3138.63	3364.88	11.667	3212.83	3235.96	11.6548	-0.0121893
Kif3b	Kinesin-like protein	D3ZI07_RAT	0.0622396	0.628629	0.0960319	NA	NA	NA	NA	13.6388	13.6854	13.6505	13.6387	12755.1	13174.1	13.6623	12859.3	12754.1	13.6446	-0.0176731
LOC120100841	Guanine nucleotide exchange factor MSS4-like;Guanine nucleotide exchange factor MSS4	A0A8I6GKW6_RAT	0.0861914	0.437364	0.0963534	NA	NA	NA	NA	11.5524	11.6095	11.5777	11.5567	3003.44	3124.7	11.5812	3056.57	3012.34	11.5672	-0.0140108
Wasf2	Wiskott-Aldrich syndrome protein family member	Q5FWU0_RAT	0.0163241	0.471642	0.0963613	-0.0418162	0.0976273	0.720838	0.189162	9.96309	9.81665	9.92127	9.91427	998.134	901.789	9.89173	969.619	964.925	9.91778	0.0260524
Dlgap3	DLG associated protein 3	G3V7T8_RAT	0.0243053	0.687731	0.0963787	0.03471	0.242657	0.902488	0.0165836	13.2171	13.0136	13.2518	13.2562	9522.06	8269.39	13.1189	9753.93	9784.09	13.254	0.1351
Wipf2	WAS/WASL interacting protein family, member 2	D3ZUD3_RAT	0.0229125	0.490062	0.0964436	0.0212994	-0.0527821	0.739963	0.179267	10.6874	10.7607	10.7087	10.708	1649.08	1735.04	10.7246	1673.6	1672.7	10.7084	-0.0162069
Gstt2	Glutathione S-transferase theta-2	GSTT2_RAT	0.0177304	0.859863	0.0964551	0.00994288	-0.125798	0.980362	0.0633326	10.6942	10.8348	10.7041	10.709	1656.81	1826.41	10.7662	1668.26	1673.89	10.7066	-0.059638
Bmpr2	receptor protein serine/threonine kinase	A0A8I6AM39_RAT	0.272203	0.111908	0.0965768	NA	NA	NA	NA	9.31676	9.35672	9.37532	9.32852	637.71	655.622	9.33688	664.129	642.933	9.35211	0.0152351
Gphn	Gephyrin	A0A8I6A9T9_RAT	0.169003	0.858878	0.0967383	NA	NA	NA	NA	13.4238	13.3866	13.4286	13.4554	10989.4	10709.7	13.4054	11025.5	11232.5	13.442	0.0366849
Rab3gap1	Rab3 GTPase-activating protein catalytic subunit	A0A0G2JXA1_RAT	0.00180434	0.478677	0.0970579	0.0160701	-0.0382678	0.728222	0.187022	11.4956	11.5727	11.5117	11.5345	2887.45	3046.1	11.5347	2919.8	2966.36	11.5231	-0.0115696
Grm2	Metabotropic glutamate receptor 2	GRM2_RAT	0.108139	0.416843	0.0971706	NA	NA	NA	NA	11.7754	11.5396	11.6583	11.7673	3505.44	2977.01	11.6623	3232.26	3485.93	11.7139	0.0515325
Ppp1r1b	Protein phosphatase 1 regulatory subunit 1B	PPR1B_RAT	0.00819232	0.698225	0.097286	-0.0465927	0.241983	0.908932	0.100298	15.0664	14.7279	15.0198	14.9698	34310.6	27134.9	14.907	33220.3	32090.2	14.995	0.0880058
Pdha1	Pyruvate dehydrogenase E1 component subunit alpha	A0A0G2JW90_RAT	0.0944675	0.668931	0.0974167	NA	NA	NA	NA	15.0951	15.0292	15.0786	15.105	35000.2	33439	15.0625	34603.7	35242.8	15.0919	0.0293655
Ruvbl2	RuvB-like helicase	G3V8T5_RAT	0.0286844	0.239786	0.0977192	0.0456116	-0.0464001	0.422074	0.41011	11.5161	11.6037	11.5617	11.5573	2928.84	3112.18	11.5606	3022.91	3013.68	11.5595	-0.00105734
Hapln4	Hyaluronan and proteoglycan link protein 4	D3Z9H2_RAT	0.192621	0.5765	0.097811	NA	NA	NA	NA	11.64	11.7496	11.6864	11.5971	3191.36	3443.32	11.6958	3295.68	3097.92	11.6424	-0.0533971
Dhx38	RNA helicase	D4A321_RAT	0.279235	0.479599	0.0979349	NA	NA	NA	NA	8.2913	8.36107	8.33661	8.25328	313.279	328.801	8.32661	323.273	305.13	8.29555	-0.0310616
Syngr3	Synaptogyrin 3	D4ABK1_RAT	0.242779	0.781035	0.09811	NA	NA	NA	NA	13.3387	13.245	13.3607	13.4571	10359.8	9708.25	13.2926	10519.3	11245.6	13.4097	0.117105
Ap2b1-ps1	AP complex subunit beta	A0A8I6A4X2_RAT	0.310852	0.43334	0.0982032	NA	NA	NA	NA	12.1331	11.9771	12.013	12.2226	4491.89	4031.59	12.0572	4133	4779.35	12.1216	0.0643649
Npm1	Nucleophosmin	NPM_RAT	0.0385882	0.11929	0.0987564	0.0997027	-0.0501415	0.22435	0.67032	13.7992	13.9339	13.8989	13.8837	14255	15649.9	13.8681	15275	15115.3	13.8913	0.0232294
Dhodh	Dihydroorotate dehydrogenase (quinone), mitochondrial;Dihydroorotate dehydrogenase (quinone), mitochondrial;Dihydroorotate dehydrogenase (quinone), mitochondrial;Dihydroorotate dehydrogenase (quinone), mitochondrial;Dihydroorotate dehydrogenase (quinone), mitochondrial	A0A8I5ZW02_RAT	0.0327051	0.385382	0.0989723	-0.0326343	0.0566822	0.622245	0.254948	11.0773	10.9942	11.0447	11.0509	2160.78	2039.75	11.0364	2112.45	2121.49	11.0478	0.0114282
Cog7	Conserved oligomeric Golgi complex subunit 7	A0A8L2R868_RAT	0.955127	0.0428654	0.0990869	0.0794169	-0.0108969	0.0838933	0.948528	9.94804	9.95017	10.0275	9.93927	987.779	989.235	9.94911	1043.68	981.792	9.98404	0.0349334
Zfyve27	Protrudin	A0A140TAG8_RAT	0.178313	0.450672	0.0991531	NA	NA	NA	NA	8.615	8.55156	8.57985	8.62724	392.078	375.212	8.58363	382.641	395.42	8.60374	0.0201105
Ndrg1	Protein NDRG1	A0A1W2Q6A2_RAT	0.00131535	0.134891	0.0991541	-0.0810596	-0.208058	0.251587	0.000956367	12.228	12.4159	12.1469	12.2079	4797.25	5464.7	12.325	4535.14	4730.8	12.1777	-0.147295
Trim36	Tripartite motif-containing 36	A0A0G2JW11_RAT	0.155827	0.065523	0.0993939	NA	NA	NA	NA	10.1923	10.0583	10.0162	10.1037	1170.04	1066.25	10.1269	1035.58	1100.3	10.0606	-0.0662774
Ggt7	Glutathione hydrolase 7	GGT7_RAT	0.00597202	0.546244	0.0994118	0.0179507	-0.0528782	0.794106	0.158659	11.8289	11.9163	11.8468	11.8634	3637.84	3865.13	11.8732	3683.39	3726.03	11.8551	-0.0181021
Timm8a	Mitochondrial import inner membrane translocase subunit Tim8 A	TIM8A_RAT	0.0443825	0.100596	0.0994133	0.0807747	-0.0338767	0.191072	0.731958	11.349	11.4491	11.4297	11.4152	2608.44	2795.93	11.3999	2758.65	2731.04	11.4225	0.0225986
Unc80	Unc-80 homolog, NALCN channel complex subunit;Unc-80 homolog, NALCN channel complex subunit	A0A0G2JU17_RAT	0.112379	0.124332	0.0994837	NA	NA	NA	NA	9.9467	10.0065	10.0045	9.97638	986.856	1028.61	9.97689	1027.18	1007.37	9.9905	0.0136027
Hnmt	Histamine N-methyltransferase	HNMT_RAT	0.25607	0.2989	0.099779	NA	NA	NA	NA	9.66584	9.58555	9.59254	9.67897	812.284	768.313	9.62625	772.047	819.707	9.6364	0.0101477
Slc35d3	Solute carrier family 35, member D3	D4A5L7_RAT	0.00950577	0.300022	0.0998043	0.098886	-0.126544	0.510031	0.339719	9.7856	10.0464	9.88449	9.91981	882.592	1057.44	9.92186	945.209	968.635	9.90226	-0.0196039
Rb1cc1	RB1-inducible coiled-coil 1	A0A8I6AIK3_RAT	0.106206	0.106194	0.100146	NA	NA	NA	NA	10.3862	10.433	10.433	10.4124	1338.3	1382.4	10.4098	1382.4	1362.8	10.4227	0.0129321
Hmgcs2	Hydroxymethylglutaryl-CoA synthase, mitochondrial	HMCS2_RAT	0.0929108	0.598257	0.100251	NA	NA	NA	NA	10.1853	10.3786	10.2445	10.1707	1164.3	1331.3	10.2852	1213.11	1152.59	10.208	-0.0771236
Aagab	Alpha- and gamma-adaptin binding protein;Alpha- and gamma-adaptin-binding protein p34	A0A8I5ZYH7_RAT	0.0546246	0.230467	0.100339	NA	NA	NA	NA	10.2805	10.129	10.1879	10.2179	1243.78	1119.74	10.2067	1166.43	1190.97	10.203	-0.00374153
Mdh2	Malate dehydrogenase;Malate dehydrogenase, mitochondrial	A0A8I6ABC9_RAT	0.023326	0.422551	0.100616	-0.0341758	0.0666463	0.666552	0.232072	17.0836	16.9828	17.0494	17.0495	138888	129520	17.0341	135636	135644	17.0494	0.0153561
Hmox2	Heme oxygenase 2	HMOX2_RAT	0.0228903	0.389616	0.100879	0.0352821	-0.061585	0.627432	0.257621	11.9666	12.0638	12.0019	12.0022	4002.25	4281.21	12.016	4101.33	4102.3	12.002	-0.01397
Stk26	non-specific serine/threonine protein kinase	A0A8I5ZV99_RAT	0.19492	0.969538	0.100995	NA	NA	NA	NA	11.9401	11.7573	11.9454	12.0927	3929.38	3461.86	11.8516	3943.85	4367.85	12.0209	0.169327
Bckdk	Branched-chain alpha-ketoacid dehydrogenase kinase	BCKD_RAT	0.122742	0.119673	0.101031	NA	NA	NA	NA	9.83724	9.77096	9.77039	9.80399	914.753	873.682	9.80448	873.335	893.91	9.78729	-0.0171957
Fam234a	Family with sequence similarity 234, member A;Protein FAM234A	A0A8I6AKT6_RAT	0.199106	0.00419443	0.101081	-0.120801	-0.0278824	0.00837126	0.7273	12.9612	12.9103	12.8404	12.8824	7974.88	7698.07	12.936	7334.32	7550.72	12.8616	-0.0744141
Septin10	Septin;Septin;Septin;Septin-10	A0A0G2K5F4_RAT	0.109991	0.77674	0.101275	NA	NA	NA	NA	12.1875	12.1002	12.2026	12.242	4664.32	4390.69	12.1445	4713.49	4844	12.2224	0.0779151
Vps4b	vesicle-fusing ATPase	A0A8I6GH80_RAT	0.10913	0.482105	0.101519	NA	NA	NA	NA	11.147	11.206	11.1215	11.0951	2267.61	2362.41	11.1768	2227.98	2187.57	11.1084	-0.0684266
Hyou1	Hypoxia up-regulated protein 1	A0A8J8XLC6_RAT	0.368106	0.0374415	0.10161	0.0554595	-0.00530927	0.0734812	0.973054	13.1321	13.1553	13.1875	13.15	8977.44	9123.11	13.1437	9329.26	9089.6	13.1689	0.0251505
Tbc1d22a	TBC1 domain family, member 22a	A0A8I5ZPV1_RAT	0.566641	0.811183	0.101637	NA	NA	NA	NA	10.2426	10.213	10.2303	10.3227	1211.5	1186.94	10.2279	1201.22	1280.69	10.2772	0.0493595
Ppie	Peptidyl-prolyl cis-trans isomerase E	A0A0G2K760_RAT	0.00759863	0.977396	0.101756	0.00122145	0.103457	0.999489	0.0438914	10.2788	10.1559	10.2801	10.2594	1242.34	1140.87	10.2187	1243.39	1225.69	10.2698	0.0510676
Sdhd	Succinate dehydrogenase [ubiquinone] cytochrome b small subunit;Succinate dehydrogenase [ubiquinone] cytochrome b small subunit, mitochondrial	A0A8I5ZSF4_RAT	0.0735847	0.81644	0.101973	NA	NA	NA	NA	11.8334	11.6515	11.8104	11.8625	3649.21	3217.06	11.7453	3591.69	3723.7	11.8367	0.0914071
Cul7	Cullin 7;Cullin 7;Cullin-7	A0A0G2K959_RAT	0.617077	0.444987	0.102074	NA	NA	NA	NA	9.36283	9.40692	9.43038	9.26603	658.403	678.835	9.38504	689.967	615.677	9.35055	-0.0344951
Kcnb1	Potassium voltage-gated channel subfamily B member 1	A0A0H2UI34_RAT	0.0177821	0.708885	0.102252	-0.0216548	0.115513	0.915252	0.104958	11.941	11.7964	11.9193	11.9119	3931.76	3556.81	11.8705	3873.18	3853.31	11.9156	0.0451233
Stx17	Syntaxin-17	STX17_RAT	0.157078	0.362065	0.102287	NA	NA	NA	NA	10.549	10.4959	10.5152	10.5493	1498.19	1444.08	10.5227	1463.48	1498.5	10.5323	0.00963322
ENSRNOG00000068034	Histone H2B;Histone H2B;Histone H2B;Histone H2B;Histone H2B;Histone H2B;Histone H2B;Histone H2B;Histone H2B;Histone H2B type 1	A0A0G2JXI9_RAT	0.0497361	0.620253	0.102417	0.040843	-0.153811	0.855792	0.134322	16.5944	16.7616	16.6353	16.6078	98951.9	111110	16.6805	101793	99873.3	16.6216	-0.0588389
Gpc1	Glypican-1	Q6P7Q2_RAT	0.0567578	0.0321583	0.102477	0.0677284	-0.00398827	0.0632825	0.989043	11.2136	11.2733	11.2813	11.2693	2374.82	2475.14	11.2438	2488.96	2468.31	11.2753	0.0315739
Rabep1	Rab GTPase-binding effector protein 1	RABE1_RAT	0.0748763	0.499238	0.102483	NA	NA	NA	NA	12.3567	12.4004	12.3729	12.3602	5244.83	5406.23	12.3787	5303.98	5257.5	12.3665	-0.0121852
Rdx	Radixin	A0A0G2K095_RAT	0.00583255	0.087072	0.102642	-0.0491884	-0.115384	0.166562	0.000547089	11.9241	12.0069	11.8749	11.8915	3886.15	4115.71	11.9661	3755.89	3799.36	11.8833	-0.0828561
Kcnd3	Potassium voltage-gated channel subfamily D member 3;A-type voltage-gated potassium channel KCND3	A0A0G2JSN5_RAT	0.00766304	0.963373	0.10266	0.0022833	-0.115306	0.998658	0.0525889	9.71069	9.85229	9.71297	9.73698	837.93	924.346	9.78322	839.257	853.343	9.72503	-0.0581982
Ppp1r9a	Protein phosphatase 1, regulatory subunit 9A;Neurabin-1	A0A8I5ZL80_RAT	0.141339	0.758557	0.102798	NA	NA	NA	NA	12.6147	12.5163	12.6348	12.6915	6271.81	5858.45	12.5663	6360.11	6614.78	12.6634	0.0971125
Cdc123	Translation initiation factor eIF2 assembly protein	A0A8I5ZX90_RAT	0.0152667	0.129713	0.102821	0.0828568	-0.043723	0.242601	0.660112	9.67383	9.81098	9.75668	9.76726	816.792	898.254	9.74403	865.075	871.439	9.76198	0.0179474
Commd5	COMM domain-containing protein 5	COMD5_RAT	0.109772	0.0420024	0.102979	0.07459	-0.00884857	0.0822405	0.960901	10.1961	10.2539	10.2707	10.2451	1173.11	1221.07	10.2253	1235.35	1213.6	10.258	0.0326381
Mt-nd1	NADH-ubiquinone oxidoreductase chain 1	NU1M_RAT	0.0111309	0.310208	0.102983	0.0697551	-0.091137	0.524187	0.340216	12.628	12.8115	12.6978	12.7203	6330.04	7188.49	12.7227	6643.62	6748.43	12.7091	-0.0135614
Gatad2b	GATA zinc finger domain containing 2B	A0A8I6AFB3_RAT	0.149687	0.0853501	0.103075	NA	NA	NA	NA	9.9889	10.0581	10.0722	10.0301	1016.16	1066.06	10.0239	1076.54	1045.57	10.0513	0.0273786
Nme2	Nucleoside diphosphate kinase B	NDKB_RAT	0.0251397	0.476306	0.103128	0.0384272	-0.0883993	0.725745	0.204173	15.1791	15.305	15.2175	15.2166	37098	40481.8	15.2434	38099.4	38075.8	15.217	-0.0263596
PRSS1	Serine protease 1, Trypsin-1 precursor	TRY1_HUMAN	0.107637	0.175587	0.103161	NA	NA	NA	NA	12.0477	11.9283	11.9479	11.9996	4233.74	3897.37	11.9892	3950.63	4094.94	11.974	-0.0152576
Spcs1	Signal peptidase complex subunit 1	D3ZFK5_RAT	0.0629932	0.194579	0.103313	NA	NA	NA	NA	11.1136	11.2112	11.1806	11.1581	2215.73	2370.86	11.1632	2321.07	2285.24	11.1694	0.00618986
Fbxl16	F-box/LRR-repeat protein 16	FXL16_RAT	0.0755817	0.488667	0.103419	NA	NA	NA	NA	11.8322	11.7207	11.8746	11.907	3646.3	3375.04	11.7775	3755.07	3840.22	11.8909	0.113359
Xrcc6	X-ray repair cross complementing 6	A0A8I5ZXI9_RAT	0.00339875	0.354021	0.10346	0.0382296	-0.0583275	0.582711	0.296986	11.1001	11.2299	11.1383	11.1716	2195.12	2401.83	11.1665	2254.06	2306.66	11.155	-0.0114131
Polb	DNA polymerase;DNA polymerase beta	A0A8L2QFD3_RAT	0.529697	0.158553	0.103651	NA	NA	NA	NA	9.76875	9.80934	9.86114	9.75	872.344	897.232	9.78919	930.032	861.081	9.80664	0.0174517
Mrps35	Mitochondrial ribosomal protein S35	D4A9Z6_RAT	0.184959	0.115506	0.103709	NA	NA	NA	NA	11.3364	11.2947	11.2866	11.3178	2585.75	2512.18	11.3157	2498.07	2552.74	11.3023	-0.0133966
Cc2d1b	Coiled-coil and C2 domain-containing protein 1B	C2D1B_RAT	0.0493194	0.858209	0.103711	-0.00619746	-0.087952	0.979895	0.032127	11.6827	11.7534	11.6765	11.6654	3287.42	3452.37	11.7185	3273.32	3248.19	11.671	-0.0474962
Ipo7	Importin 7	D4AE96_RAT	0.130913	0.0314879	0.103811	-0.0860126	0.00431054	0.0619843	0.991983	12.468	12.5271	12.382	12.5314	5665.59	5902.54	12.4979	5337.69	5920.21	12.4586	-0.0392198
Ints6l	Integrator complex subunit 6 like	A0A0G2K0J8_RAT	0.316671	0.576447	0.103883	NA	NA	NA	NA	8.99581	8.85547	8.91801	9.10491	510.515	463.193	8.92734	483.714	550.618	9.01448	0.0871389
H3f3a-ps9	H3.3 histone A, pseudogene 9	A0A8I6G2H8_RAT	0.0485673	0.0630057	0.103905	-0.226642	0.0516259	0.122042	0.886149	14.1183	13.8769	13.8917	13.9285	17784.3	15044	14.0027	15198.8	15592.1	13.9102	-0.0924338
Pcmt1	Protein-L-isoaspartate O-methyltransferase;Protein-L-isoaspartate(D-aspartate) O-methyltransferase	A0A140TAB9_RAT	0.0251448	0.5267	0.10408	0.107051	-0.289707	0.775987	0.178738	13.2543	13.6494	13.3614	13.3597	9771.22	12849.3	13.4653	10523.8	10511.6	13.3605	-0.10481
Eif6	Eukaryotic translation initiation factor 6	A0A8I5ZQX8_RAT	0.0402526	0.471352	0.104204	0.0272188	-0.0613153	0.720532	0.210008	11.6925	11.7727	11.7197	11.7114	3309.76	3498.92	11.7332	3372.8	3353.33	11.7156	-0.0175992
Spcs3	Signal peptidase complex subunit 3	SPCS3_RAT	0.0270233	0.127412	0.104335	0.103145	-0.0527239	0.23859	0.673631	10.965	11.1182	11.0681	11.0655	1998.88	2222.83	11.0436	2147.02	2143.07	11.0668	0.0231783
Setd3	Actin-histidine N-methyltransferase	SETD3_RAT	0.477256	0.513966	0.10436	NA	NA	NA	NA	10.9024	10.9191	10.9177	10.8795	1914.07	1936.31	10.9108	1934.47	1883.86	10.8987	-0.0120592
Yif1b	Protein YIF1;Protein YIF1B	A0A8L2QF93_RAT	0.285858	0.731112	0.104374	NA	NA	NA	NA	9.85535	9.79808	9.83708	9.90475	926.307	890.261	9.827	914.652	958.574	9.87131	0.0443099
Dlg3	Disks large homolog 3	DLG3_RAT	0.437903	0.90951	0.104381	NA	NA	NA	NA	13.2312	13.2118	13.2284	13.2674	9615.77	9487.65	13.2215	9596.99	9860.08	13.248	0.0264638
Pak2	Serine/threonine-protein kinase PAK 2	PAK2_RAT	0.0179824	0.903852	0.10448	0.00378781	-0.069952	0.990756	0.0637764	12.2106	12.2887	12.2144	12.2188	4739.81	5003.5	12.2502	4752.28	4766.68	12.2166	-0.033609
Vps41	Vacuolar protein sorting-associated protein 41 homolog	A0A8I5ZWM9_RAT	0.0878817	0.544125	0.104547	NA	NA	NA	NA	10.8229	10.7581	10.8004	10.8225	1811.4	1731.9	10.7909	1783.39	1810.94	10.8115	0.0206293
Rbbp7	Histone-binding protein RBBP7	RBBP7_RAT	0.0610414	0.260352	0.104643	NA	NA	NA	NA	9.85558	9.93851	9.9044	9.88654	926.458	981.275	9.89764	958.342	946.556	9.8955	-0.00214516
Atg7	Ubiquitin-like modifier-activating enzyme ATG7	A0A8I6AGV7_RAT	0.0325689	0.713048	0.104709	0.0124544	-0.0670412	0.917658	0.107543	10.6803	10.7557	10.6927	10.6886	1640.9	1728.92	10.7185	1655.12	1650.42	10.6907	-0.0277843
Golgb1	Golgin B1	A0A0G2JWG6_RAT	0.0222113	0.45928	0.104735	-0.0437908	0.0945862	0.707622	0.219018	12.3477	12.2064	12.3039	12.301	5212.22	4725.99	12.2788	5056.39	5046.21	12.3024	0.0236696
Wdr12	Ribosome biogenesis protein WDR12	WDR12_RAT	0.759022	0.256773	0.104943	NA	NA	NA	NA	9.60481	9.5903	9.55059	9.64707	778.639	770.847	9.59757	749.918	801.782	9.59963	0.00206044
Ncor1	Nuclear receptor corepressor 1	A0A8I6AMG4_RAT	0.0840626	0.162695	0.104985	NA	NA	NA	NA	11.1417	10.9408	10.9809	11.0458	2259.37	1965.72	11.0448	2021.1	2113.99	11.0137	-0.0310648
Tmem9b	TMEM9 domain family, member B	D3ZW49_RAT	0.00505202	0.321277	0.105101	0.0573049	-0.0771198	0.539335	0.335836	10.3086	10.4813	10.366	10.4042	1268.27	1429.54	10.3976	1319.66	1355.13	10.3852	-0.0123629
N4bp1	NEDD4-binding protein 1	D3ZT79_RAT	0.0491862	0.0558165	0.105166	0.167181	-0.0312312	0.108518	0.917135	9.8526	10.0249	10.0198	9.99365	924.543	1041.81	9.94131	1038.13	1019.5	10.0068	0.0654636
Dcp1a	5'-(N(7)-methylguanosine 5'-triphospho)-[mRNA] hydrolase	A0A8I6APY3_RAT	0.169524	0.238519	0.105342	NA	NA	NA	NA	9.35744	9.45494	9.44072	9.37456	655.95	701.814	9.40702	694.929	663.782	9.40802	0.00100525
Ehd2	EH domain-containing protein 2	EHD2_RAT	0.73079	0.282724	0.105351	NA	NA	NA	NA	10.2741	10.2567	10.3289	10.1932	1238.28	1223.46	10.2655	1286.18	1170.72	10.2626	-0.00283622
Cyfip2	Cytoplasmic FMR1-interacting protein	A0A0G2JT63_RAT	0.185361	0.941069	0.105442	NA	NA	NA	NA	13.1751	13.1244	13.1724	13.2101	9249.41	8929.61	13.15	9231.55	9475.95	13.1913	0.0413425
Abcc10	ATP binding cassette subfamily C member 10	A0A8I5ZL94_RAT	0.301027	0.147939	0.105675	NA	NA	NA	NA	7.903	8.00117	7.76436	8.08284	239.354	256.208	7.95292	217.424	271.13	7.93237	-0.0205482
Hdac4	Histone deacetylase	A0A8L2UKG8_RAT	0.919931	0.050269	0.105769	NA	NA	NA	NA	9.85592	9.8588	9.91398	9.84978	926.678	928.529	9.85736	964.732	922.739	9.88224	0.024874
Fkbp5	peptidylprolyl isomerase	A0A8I5ZX46_RAT	0.679995	0.613675	0.105898	NA	NA	NA	NA	10.8175	10.8027	10.8357	10.9049	1804.66	1786.22	10.8101	1827.51	1917.29	10.8707	0.0605526
Stn1	CST complex subunit STN1	A0A0H2UHR9_RAT	0.224779	0.0148544	0.106083	-0.171169	-0.0154552	0.0294882	0.966284	10.3184	10.2365	10.1472	10.2211	1276.86	1206.43	10.278	1134.01	1193.58	10.1846	-0.0934197
Plxna4	Plexin A4	D3ZES7_RAT	0.0443325	0.0493304	0.106131	0.0499686	-0.00745081	0.0962274	0.94315	11.783	11.8342	11.8329	11.8267	3523.91	3651.23	11.8088	3648.11	3632.42	11.8298	0.0210351
Hspa14	Heat shock 70 kDa protein 14	HSP7E_RAT	0.0452341	0.0669229	0.106226	-0.0658152	0.0156842	0.129367	0.879679	10.3726	10.3003	10.3068	10.3159	1325.78	1260.92	10.3369	1266.66	1274.7	10.3114	-0.025512
Commd2	COMM domain containing 2	D3ZLN7_RAT	0.426995	0.583472	0.106631	NA	NA	NA	NA	10.9448	10.9208	10.9283	10.9745	1971.1	1938.55	10.9328	1948.64	2012.11	10.9516	0.0187351
Atxn10	Ataxin-10	A0A8I5YBG8_RAT	0.0100653	0.728141	0.106798	0.0220743	-0.126086	0.926093	0.106346	11.8737	12.0472	11.8958	11.9212	3752.61	4232.34	11.9631	3810.47	3878.15	11.9085	-0.0545581
Rhoa	Transforming protein RhoA	A0A8I6AFP1_RAT	0.327776	0.435833	0.106853	NA	NA	NA	NA	12.2065	12.2514	12.2422	12.1808	4726.38	4875.85	12.2292	4844.64	4642.98	12.2118	-0.0173235
Rpl5	Large ribosomal subunit protein uL18	A0A8I6ARH8_RAT	0.00528442	0.762516	0.106874	0.0156469	-0.105164	0.943601	0.0970128	12.5837	12.7388	12.5994	12.6337	6138.79	6835.53	12.6634	6205.73	6354.99	12.6166	-0.0467399
Mapre3	Microtubule-associated protein RP/EB family member 3	MARE3_RAT	0.0156475	0.187125	0.106917	0.0554278	-0.0411326	0.339234	0.543327	14.3698	14.4753	14.4253	14.4342	21171.6	22777.7	14.4236	22000.8	22137.5	14.4297	0.00619044
Pds5a	PDS5 cohesin associated factor A;Sister chromatid cohesion protein PDS5 homolog A	A0A8L2Q0A3_RAT	0.54628	0.171218	0.106992	NA	NA	NA	NA	9.39446	9.42026	9.45379	9.38009	672.999	685.143	9.40742	701.25	666.33	9.41741	0.00999121
Mfge8	Milk fat globule EGF and factor V/VIII domain containing;Lactadherin;MFGE8 long form	F7F6M0_RAT	0.300623	0.292451	0.107404	NA	NA	NA	NA	9.66979	9.72774	9.72875	9.65744	814.508	847.894	9.69905	848.487	807.566	9.69353	-0.00552083
Ppa1	Inorganic pyrophosphatase	A0A0G2JUD2_RAT	0.00436221	0.642735	0.107638	0.0188602	-0.0756774	0.872361	0.13568	12.2692	12.3939	12.2881	12.3183	4936.28	5382.08	12.3329	5001.24	5107.04	12.3032	-0.0296773
Prdx5	Peroxiredoxin-5, mitochondrial	PRDX5_RAT	0.00971479	0.87626	0.107682	0.00502707	0.0802156	0.984688	0.036137	15.6396	15.5508	15.6446	15.631	51049.3	48002.4	15.5959	51227.5	50747	15.6378	0.0419545
Morf4l1	Mortality factor 4 like 1;Mortality factor 4 like 1;Mortality factor 4 like 1;Mortality factor 4-like protein 1	A0A8I6A2P7_RAT	0.215415	0.436743	0.107804	NA	NA	NA	NA	10.073	9.97444	10.0117	10.0958	1077.18	1006.02	10.0246	1032.31	1094.34	10.0544	0.0297822
Snta1	Syntrophin, alpha 1	A0A8J8Y1B9_RAT	0.0631982	0.026912	0.107873	-0.0885773	0.0005144	0.0530997	0.999885	11.4552	11.3818	11.3666	11.3823	2807.66	2668.43	11.4189	2640.46	2669.38	11.3745	-0.0444765
Nup98	Nuclear pore complex protein Nup98-Nup96	NUP98_RAT	0.100267	0.99308	0.108215	NA	NA	NA	NA	11.7871	11.747	11.7873	11.8026	3534.13	3437.17	11.7672	3534.64	3572.26	11.795	0.0277927
Uchl5	Ubiquitin carboxyl-terminal hydrolase	A0A0G2K2A5_RAT	0.449621	0.249528	0.108323	NA	NA	NA	NA	12.099	12.12	12.0669	12.0237	4387.05	4451.29	12.1096	4290.33	4163.79	12.0454	-0.06412
Svip	Small VCP interacting protein;Small VCP/p97-interacting protein	A0A8L2QSN1_RAT	0.000166744	0.118627	0.108532	0.096424	-0.0439886	0.223182	0.717801	10.778	11.0381	10.8744	10.9941	1755.93	2102.81	10.9139	1877.3	2039.66	10.9355	0.0216052
Dgkq	Diacylglycerol kinase theta	DGKQ_RAT	0.00125856	0.706026	0.108643	0.011673	-0.0601172	0.91358	0.115841	10.537	10.6469	10.5487	10.5868	1485.81	1603.37	10.593	1497.88	1537.93	10.5679	-0.025142
Sec23a	Protein transport protein SEC23	A0A0G2JZM2_RAT	0.0209566	0.23856	0.108683	0.0425336	-0.0402302	0.420209	0.458783	12.2896	12.376	12.3321	12.3357	5006.41	5315.44	12.3334	5156.21	5169.26	12.3339	0.000505985
Camsap3	Calmodulin regulated spectrin-associated protein family, member 3;Calmodulin regulated spectrin-associated protein family, member 3	A0A8I6AHT4_RAT	0.0360684	0.191417	0.108702	0.0390453	-0.0292954	0.346193	0.542695	11.2156	11.2798	11.2546	11.2505	2378.06	2486.31	11.248	2443.3	2436.34	11.2526	0.00451909
Dennd11	DENN domain-containing protein 11	DEN11_RAT	0.0368914	0.647495	0.108785	0.011869	-0.0482862	0.87574	0.13601	10.3924	10.4487	10.4043	10.4004	1344.12	1397.59	10.4209	1355.22	1351.58	10.4024	-0.0184817
Nprl3	GATOR complex protein NPRL3	A0A0G2K0K3_RAT	0.482324	0.131415	0.10905	NA	NA	NA	NA	11.3231	11.2928	11.2568	11.3263	2562.14	2508.75	11.308	2447.06	2567.81	11.292	-0.0160263
Ppa1	Inorganic pyrophosphatase	A0A8I5ZKJ2_RAT	0.00106897	0.970304	0.109158	0.00460926	-0.282545	0.999118	0.0570638	10.785	11.2327	10.7896	10.9502	1764.46	2406.51	11.0262	1770.1	1978.49	10.8721	-0.154034
Frmd4b	FERM domain containing 4B	A0A8I5ZRG3_RAT	0.0556448	0.7992	0.109254	NA	NA	NA	NA	11.1217	10.9322	11.1461	11.1786	2228.28	1953.92	11.03	2266.26	2317.92	11.1624	0.132398
F2	Prothrombin	G3V843_RAT	0.092337	0.267844	0.10928	NA	NA	NA	NA	9.01961	9.11733	9.083	9.04956	519.008	555.378	9.0693	542.319	529.894	9.06638	-0.00292128
Ubl5	Ubiquitin-like protein 5	A0A8I6AUP1_RAT	0.989174	0.463411	0.109342	NA	NA	NA	NA	10.9503	10.9516	11.0207	10.8007	1978.68	1980.46	10.951	2077.54	1783.72	10.9149	-0.0361138
Itpka	Inositol-trisphosphate 3-kinase A	IP3KA_RAT	0.105041	0.444503	0.109374	NA	NA	NA	NA	12.2256	12.104	12.2819	12.33	4789.24	4402.11	12.1661	4979.83	5148.87	12.3062	0.140101
KIAA0319l	Dyslexia susceptibility 2-like	A0A8I6AIV6_RAT	0.159045	0.15552	0.109431	NA	NA	NA	NA	9.04673	9.1297	9.13044	9.07932	528.857	560.164	9.08882	560.449	540.939	9.10511	0.0162913
H1-1	Histone H1.1	H11_RAT	0.944703	0.112158	0.109458	NA	NA	NA	NA	10.724	10.7302	10.8706	10.6678	1691.35	1698.7	10.7271	1872.32	1626.8	10.7728	0.0456871
Dnajb6	DnaJ heat shock protein family (Hsp40) member B6	A0A8I5ZT18_RAT	0.564527	0.683855	0.109513	NA	NA	NA	NA	12.1438	12.1196	12.1267	12.1996	4525.3	4450	12.1317	4472.03	4703.65	12.1636	0.0318549
Mrps2	Mitochondrial ribosomal protein S2	D3ZY44_RAT	0.577769	0.527653	0.109547	NA	NA	NA	NA	10.7429	10.7084	10.7037	10.8125	1713.71	1673.18	10.7257	1667.76	1798.36	10.7591	0.0333608
Crppa	D-ribitol-5-phosphate cytidylyltransferase	A0A8I5ZPF4_RAT	0.0290925	0.187054	0.10955	0.0801553	-0.0583725	0.339118	0.555248	10.5961	10.7324	10.6762	10.6741	1547.9	1701.3	10.6659	1636.33	1633.84	10.6752	0.00928206
Arpc1b	Actin-related protein 2/3 complex subunit 1B	ARC1B_RAT	0.520386	0.340159	0.110017	NA	NA	NA	NA	9.95759	9.92135	10.0116	9.84541	994.337	969.667	9.93958	1032.28	919.948	9.93091	-0.00867301
Entpd5	nucleoside diphosphate phosphatase;nucleoside diphosphate phosphatase;Ectonucleoside triphosphate diphosphohydrolase 5	A0A8I5ZWS8_RAT	0.484891	0.0967393	0.110107	NA	NA	NA	NA	9.97394	9.90897	9.8162	9.96542	1005.67	961.386	9.94182	901.513	999.748	9.89274	-0.0490829
Tpm3	Tropomyosin 3	A0A140TAF0_RAT	0.568749	0.0660137	0.110161	NA	NA	NA	NA	12.0916	12.0649	12.0031	12.0843	4364.38	4284.48	12.0783	4104.88	4342.54	12.0443	-0.0339995
Slk	STE20-like serine/threonine-protein kinase	SLK_RAT	0.0272254	0.0997359	0.110214	0.127534	-0.0472129	0.189525	0.782496	11.2601	11.4347	11.3876	11.3874	2452.6	2768.04	11.35	2679.28	2678.92	11.3875	0.037522
Hspe1	10 kDa heat shock protein, mitochondrial	CH10_RAT	0.0754501	0.805176	0.110382	NA	NA	NA	NA	16.2759	16.2037	16.2661	16.2851	79344.9	75474.3	16.2402	78811.5	79854.6	16.2756	0.0354096
Extl2	Exostosin-like glycosyltransferase 2	F7F8T0_RAT	0.0158866	0.285018	0.110495	0.0632939	-0.0720581	0.488801	0.399283	9.24304	9.39211	9.30633	9.32005	605.943	671.903	9.3195	633.118	639.168	9.31321	-0.00629034
Tkfc	Triokinase/FMN cyclase	TKFC_RAT	0.0110062	0.303976	0.110534	0.05495	-0.0673474	0.51555	0.375683	10.1369	10.2798	10.1918	10.2124	1125.93	1243.16	10.2101	1169.64	1186.46	10.2022	-0.00793044
Zwint	Outer kinetochore KNL1 complex subunit ZWINT	ZWINT_RAT	0.00733275	0.681592	0.110596	0.0387081	-0.178841	0.898616	0.127052	10.8816	11.1516	10.9203	10.9727	1886.66	2274.88	11.0229	1937.96	2009.66	10.9468	-0.0761337
Dtna	Dystrobrevin	A0A8I5ZQM2_RAT	0.313958	0.0761217	0.110616	NA	NA	NA	NA	13.4049	13.4221	13.4358	13.414	10846.5	10976.6	13.4136	11081.3	10914.5	13.4249	0.0113697
Rnh1	Ribonuclease inhibitor	E2RUH2_RAT	0.117966	0.379255	0.110684	NA	NA	NA	NA	13.654	13.5737	13.6095	13.6452	12890.5	12192	13.6144	12498.8	12812.1	13.6275	0.013074
Abl1	Tyrosine-protein kinase	E9PT20_RAT	0.492147	0.958031	0.110721	NA	NA	NA	NA	10.5571	10.5283	10.5549	10.6226	1506.63	1476.81	10.5428	1504.33	1576.56	10.5891	0.0463727
Vamp7	Vesicle-associated membrane protein 7	VAMP7_RAT	0.147071	0.473574	0.110745	NA	NA	NA	NA	11.375	11.4239	11.3988	11.3713	2655.88	2747.43	11.3996	2700.09	2649.17	11.3851	-0.0145039
Clptm1l	Lipid scramblase CLPTM1L	A0A8I6AWZ9_RAT	0.0432597	0.52468	0.110902	0.0329077	-0.0860157	0.774071	0.195972	10.9114	11.0195	10.9443	10.9335	1926	2075.93	10.9665	1970.44	1955.78	10.9389	-0.0275571
Ptprt	protein-tyrosine-phosphatase	A0A8I5ZW41_RAT	0.13779	0.362646	0.111021	NA	NA	NA	NA	10.2121	10.252	10.2363	10.2154	1186.17	1219.42	10.2322	1206.2	1188.87	10.2259	-0.0063188
B9d2	B9 domain-containing protein 2	B9D2_RAT	0.252887	0.0220447	0.111129	-0.314852	-0.0126988	0.0436034	0.994041	9.46385	9.31224	9.149	9.29954	706.16	635.714	9.39003	567.705	630.143	9.22623	-0.163804
Nyap2	Neuronal tyrosine-phosphorylated phosphoinositide-3-kinase adaptor 2	A0A8I5ZZ68_RAT	0.10615	0.135006	0.111139	NA	NA	NA	NA	10.754	10.863	10.8545	10.8116	1726.89	1862.46	10.8095	1851.49	1797.25	10.8332	0.0236768
Myef2	Myelin expression factor 2	A0A0G2K402_RAT	0.350132	0.1917	0.111189	NA	NA	NA	NA	11.819	11.85	11.8626	11.8177	3612.96	3691.44	11.8345	3723.95	3609.85	11.8403	0.00579543
Sacs	Sacsin molecular chaperone	A0A8I6ATI0_RAT	0.0113919	0.219014	0.111214	-0.0294253	0.0250082	0.390061	0.50209	13.1254	13.062	13.096	13.0871	8936.16	8552.02	13.0941	8755.74	8701.56	13.0915	-0.0025497
Lmtk2	Lemur tyrosine kinase 2	A0A8I5ZW62_RAT	0.0148272	0.996561	0.111323	-0.000194008	0.103549	0.999988	0.0548225	10.4915	10.3756	10.4913	10.4792	1439.64	1328.55	10.4347	1439.45	1427.41	10.4853	0.0505274
Wscd1	Sialate:O-sulfotransferase 1	WSCD1_RAT	0.366513	0.987133	0.111777	NA	NA	NA	NA	9.35138	9.2743	9.35001	9.46793	653.197	619.215	9.31335	652.579	708.158	9.41017	0.0968217
Fbxo21	F-box protein 21	F1M5Q6_RAT	0.257203	0.383694	0.111819	NA	NA	NA	NA	11.2483	11.2072	11.2169	11.2582	2432.59	2364.37	11.2279	2380.22	2449.41	11.2377	0.00979119
Arhgap21	Rho GTPase activating protein 21	A0A8I5ZNY8_RAT	0.129036	0.125892	0.111878	NA	NA	NA	NA	11.4127	11.4631	11.4635	11.4391	2726.17	2823.18	11.4381	2824.04	2776.62	11.4514	0.0132771
Dnaja4	DnaJ (Hsp40) homolog, subfamily A, member 4	Q4QR73_RAT	0.335748	0.732674	0.112036	NA	NA	NA	NA	11.6295	11.5984	11.6405	11.6831	3168.41	3100.81	11.6141	3192.57	3288.23	11.662	0.0478852
Smpd4	Sphingomyelin phosphodiesterase 4	A0A8I5ZPX8_RAT	0.0669193	0.458551	0.112075	NA	NA	NA	NA	9.78903	9.84925	9.81277	9.7997	884.692	922.399	9.81945	899.371	891.26	9.80625	-0.0132005
Pakap	A-kinase anchoring protein 2	A0A8I6AAB5_RAT	0.0107847	0.703627	0.112103	0.0133325	-0.0671434	0.912163	0.122174	11.4705	11.5652	11.4838	11.4981	2837.63	3030.27	11.5186	2863.97	2892.47	11.491	-0.0276656
Gpt	Alanine aminotransferase 1	ALAT1_RAT	0.0799259	0.538641	0.112142	NA	NA	NA	NA	13.3111	13.2209	13.2802	13.3051	10163.4	9547.56	13.2667	9948.04	10121.5	13.2927	0.0260141
Grin1	Glutamate receptor ionotropic, NMDA 1	NMDZ1_RAT	0.138407	0.989567	0.112167	NA	NA	NA	NA	11.5947	11.5161	11.5941	11.635	3092.89	2928.88	11.556	3091.43	3180.39	11.6147	0.0586953
TF	Serotransferrin (UP merge to Q29443);Serotransferrin	TRFE_BOVIN	0.0442744	0.228661	0.11223	0.11644	-0.102967	0.405036	0.489818	10.3383	10.5376	10.4547	10.4346	1294.6	1486.36	10.4414	1403.42	1383.97	10.4447	0.00333388
Dhps	Deoxyhypusine synthase	DHYS_RAT	0.605059	0.115941	0.112411	NA	NA	NA	NA	9.9862	9.95593	9.8923	9.99619	1014.25	993.193	9.97115	950.343	1021.3	9.94518	-0.0259661
Mcts1	Malignant T-cell-amplified sequence;Malignant T-cell-amplified sequence;Malignant T-cell-amplified sequence 1	A0A0G2K724_RAT	0.0132937	0.651007	0.112568	0.0360502	-0.146601	0.878204	0.141583	12.2596	12.468	12.2956	12.3214	4903.39	5665.4	12.3675	5027.46	5117.99	12.3085	-0.0589776
Yipf6	Protein YIPF;Protein YIPF6	A0A8L2Q3E7_RAT	0.0681056	0.146638	0.11263	NA	NA	NA	NA	9.22073	9.3731	9.34061	9.30698	596.647	663.106	9.29893	648.339	633.404	9.32389	0.0249656
Drap1	Dr1-associated corepressor	NC2A_RAT	0.0416215	0.140638	0.112652	0.136697	-0.0721049	0.261496	0.675705	9.28172	9.47422	9.41842	9.40211	622.41	711.252	9.38118	684.268	676.578	9.41029	0.0291108
Tbc1d10a	TBC1 domain family, member 10a	F7EVS3_RAT	0.90368	0.0346818	0.112718	-0.0940249	0.00405215	0.0681608	0.994293	10.3931	10.3982	10.299	10.4023	1344.69	1349.52	10.3956	1259.85	1353.32	10.3516	-0.0440653
Col12a1	Collagen type XII alpha 1 chain	A0A0G2KAJ7_RAT	0.000467175	0.0130898	0.112777	-0.229643	-0.0289927	0.0260083	0.932635	11.4852	11.142	11.2555	11.113	2866.7	2259.77	11.3238	2444.85	2214.81	11.186	-0.13774
Nfyb	Nuclear transcription factor Y subunit beta	A0A0G2K1E6_RAT	0.606284	0.218149	0.112853	NA	NA	NA	NA	10.4744	10.4426	10.3976	10.5069	1422.65	1391.69	10.4586	1348.98	1455.07	10.4533	-0.00528638
Dkc1	H/ACA ribonucleoprotein complex subunit DKC1	DKC1_RAT	0.288831	0.335547	0.113146	NA	NA	NA	NA	11.5975	11.6378	11.634	11.5881	3098.8	3186.54	11.6178	3178.21	3078.71	11.6112	-0.00653699
Dgkz	Diacylglycerol kinase	A0A8I6GM44_RAT	0.010083	0.863759	0.113166	0.0065085	0.0934292	0.981438	0.0379511	13.8188	13.715	13.8253	13.8085	14449.9	13447.5	13.7678	14515.2	14347.2	13.8169	0.0490614
Dhx29	ATP-dependent RNA helicase DHX29	D3ZHW0_RAT	0.194948	0.441578	0.113174	NA	NA	NA	NA	11.2335	11.1735	11.1982	11.0335	2407.88	2309.64	11.2038	2349.63	2096.06	11.1182	-0.0856224
Slc32a1	Vesicular inhibitory amino acid transporter	VIAAT_RAT	0.00153211	0.878036	0.113195	-0.015402	-0.245391	0.985125	0.0395736	12.7541	13.1033	12.7387	12.8579	6908.36	8800.07	12.9393	6835	7423.63	12.7995	-0.139704
Lrrfip2	Leucine-rich repeat flightless-interacting protein 2	A0A8I5ZMY2_RAT	0.145485	0.344274	0.113195	NA	NA	NA	NA	13.1214	13.1894	13.1651	13.128	8910.89	9341.36	13.1558	9185.11	8952.21	13.1467	-0.00911254
Snx29	Sorting nexin 29	A0A8I6A5K5_RAT	0.104012	0.788383	0.113222	NA	NA	NA	NA	8.48334	8.67006	8.51345	8.44322	357.881	407.332	8.57972	365.429	348.066	8.47876	-0.100958
Smn1	Survival motor neuron protein	A0A8I5Y110_RAT	0.121779	0.270013	0.113247	NA	NA	NA	NA	9.92069	10.0127	9.9856	9.94427	969.226	1033.08	9.96745	1013.83	985.199	9.96509	-0.00236281
Kctd10	Potassium channel tetramerization domain containing 10;BTB/POZ domain-containing adapter for CUL3-mediated RhoA degradation protein 3	A0A8L2QWU8_RAT	0.0502034	0.382284	0.113268	NA	NA	NA	NA	12.5039	12.7217	12.5984	12.5701	5808.44	6754.78	12.6169	6201.45	6081.14	12.5843	-0.032592
Xrn1	5'-3' exoribonuclease 1	D4ABN8_RAT	0.00475798	0.440344	0.113319	-0.0245432	0.0479413	0.686785	0.256074	11.1537	11.0575	11.1291	11.1055	2278.21	2131.31	11.1064	2239.78	2203.32	11.1174	0.0109466
Jagn1	Protein jagunal homolog 1	JAGN1_RAT	0.673011	0.0452913	0.113385	0.10037	-0.0103356	0.0885312	0.971344	10.9392	10.9597	11.0396	10.9493	1963.53	1991.53	10.9495	2105	1977.31	10.9952	0.0456872
Mb21d2	Mab-21 domain containing 2	D4ACS3_RAT	0.773549	0.98931	0.113516	NA	NA	NA	NA	10.9554	10.9445	10.9549	11.0305	1985.6	1970.68	10.9499	1984.9	2091.72	10.9932	0.0432292
Rab6a	RAB6A, member RAS oncogene family	A0A8I5ZJD7_RAT	0.0022723	0.130077	0.113582	0.174935	-0.0841597	0.243235	0.707659	10.147	10.5238	10.322	10.4396	1133.87	1472.2	10.3477	1280.05	1388.77	10.382	0.0343249
Iws1	Interacts with SUPT6H, CTD assembly factor 1;Interacts with SUPT6H, CTD assembly factor 1;Interacts with SUPT6H, CTD assembly factor 1;Interacts with SUPT6H, CTD assembly factor 1;Interacts with SUPT6H, CTD assembly factor 1;Protein IWS1 homolog	A0A0G2JWE3_RAT	0.0153536	0.172748	0.113701	-0.143709	0.0934696	0.315653	0.603829	11.4785	11.2133	11.3347	11.3067	2853.38	2374.28	11.3519	2582.84	2533.19	11.3208	-0.0311361
Numbl	Numb-like protein	A0A0G2K9C5_RAT	0.0341042	0.0638259	0.113788	0.0587932	-0.0115419	0.123578	0.914541	12.8672	12.9351	12.926	12.9236	7471.69	7831.61	12.9016	7782.47	7769.21	12.9248	0.0232271
Mars1	Methionine--tRNA ligase, cytoplasmic;Methionine--tRNA ligase, cytoplasmic	A0A8I5ZKR4_RAT	0.0479034	0.23513	0.11382	-0.0240035	0.0216624	0.414973	0.485679	11.7965	11.7555	11.7725	11.7772	3557.04	3457.55	11.7761	3498.35	3509.85	11.7748	-0.00131372
Npepps	Aminopeptidase	F1M9V7_RAT	0.259632	0.710977	0.113837	NA	NA	NA	NA	13.5959	13.6231	13.6047	13.5773	12381.1	12617	13.6095	12457.4	12223	13.5911	-0.0184561
Pitpnm3	PITPNM family member 3	M0RDK4_RAT	0.975473	0.932099	0.114113	NA	NA	NA	NA	11.109	11.1073	11.1045	11.224	2208.68	2206.19	11.1082	2201.78	2391.94	11.1654	0.0572933
Reps2	RALBP1 associated Eps domain containing 2	A0A8I5ZKT6_RAT	0.0384549	0.470059	0.114142	0.0339797	-0.0730296	0.719163	0.237419	9.60865	9.70945	9.64263	9.63642	780.714	837.21	9.65993	799.321	795.885	9.63953	-0.0204017
Upp1	Uridine phosphorylase	F7F0D5_RAT	0.131535	0.632123	0.114259	NA	NA	NA	NA	12.9473	12.8476	12.9162	12.9645	7898.14	7370.99	12.8983	7729.97	7992.78	12.9406	0.0422361
Col18a1	Collagen type XVIII alpha 1 chain	A0A8I5ZV54_RAT	0.00167788	0.0646705	0.114305	-0.220428	0.0437686	0.125159	0.913228	10.688	10.2896	10.4676	10.3334	1649.72	1251.65	10.5025	1415.97	1290.2	10.402	-0.100478
Lgi3	Leucine-rich repeat LGI family, member 3	D3ZN61_RAT	0.237721	0.174738	0.114361	NA	NA	NA	NA	14.6091	14.6886	14.5173	14.445	24990.6	26406.5	14.6494	23450.5	22303	14.4816	-0.167805
Entrep2	Endosomal transmembrane epsin interactor 2	F1LTM7_RAT	0.19967	0.84385	0.114553	NA	NA	NA	NA	9.93327	9.81897	9.95057	10.0367	977.716	903.241	9.87725	989.511	1050.4	9.99429	0.117038
Dock5	Dedicator of cytokinesis 5	A0A8I5ZK89_RAT	0.839566	0.0297422	0.114558	-0.104635	0.000601422	0.0585998	0.999892	10.149	10.1583	10.0443	10.1589	1135.39	1142.76	10.1536	1055.96	1143.24	10.1028	-0.0508873
Gramd1a	GRAM domain containing 1A;GRAM domain containing 1A;GRAM domain containing 1A;Protein Aster-A	A0A0H2UHS9_RAT	0.259382	0.270289	0.114589	NA	NA	NA	NA	8.66411	8.71232	8.71121	8.66297	405.656	419.44	8.68842	419.116	405.334	8.68729	-0.00112968
Emd	Emerin	Q6PCU4_RAT	0.23182	0.187803	0.11465	NA	NA	NA	NA	11.8568	11.896	11.9002	11.8654	3708.88	3811.25	11.8765	3822.13	3731.21	11.8829	0.00635593
Nlgn2	Neuroligin-2	NLGN2_RAT	0.0440197	0.124962	0.114661	0.0377285	-0.0172019	0.234309	0.726268	11.0925	11.1428	11.1302	11.1256	2183.54	2261.02	11.1178	2241.39	2234.22	11.1279	0.0100459
Kyat3	Kynurenine--oxoglutarate transaminase 3	KAT3_RAT	0.740918	0.142124	0.114679	NA	NA	NA	NA	11.3613	11.3458	11.4317	11.3089	2630.86	2602.66	11.3536	2762.29	2536.96	11.3716	0.0180074
Acads	Short-chain specific acyl-CoA dehydrogenase, mitochondrial;Short-chain specific acyl-CoA dehydrogenase, mitochondrial;Short-chain specific acyl-CoA dehydrogenase, mitochondrial	A0A8I6AJ45_RAT	0.0351468	0.306799	0.114851	-0.0380668	0.0460971	0.519472	0.388278	12.2603	12.1794	12.2223	12.2255	4906.01	4638.27	12.2204	4778.25	4788.87	12.2239	0.00344817
Pde1b	Dual specificity calcium/calmodulin-dependent 3',5'-cyclic nucleotide phosphodiesterase 1B	PDE1B_RAT	0.0300649	0.970535	0.114874	0.00254496	0.159698	0.999132	0.0527293	14.4152	14.2592	14.4178	14.4189	21848.2	19608.1	14.3393	21886.7	21903.3	14.4183	0.0790122
Dcx	Doublecortin	A0A8I5ZZ19_RAT	0.149873	0.176289	0.115005	NA	NA	NA	NA	9.49488	9.57395	9.56896	9.52518	721.51	762.158	9.53495	759.53	736.826	9.54724	0.0122848
S100b	Protein S100-B	S100B_RAT	0.00642334	0.334722	0.115313	0.0931387	-0.124958	0.557405	0.357677	15.2202	15.4997	15.3134	15.3748	38172	46332.4	15.3667	40717.6	42488.2	15.3444	-0.0223414
Lgi2	Leucine-rich repeat LGI family, member 2	B5DF14_RAT	0.0274883	0.160704	0.115328	-0.0520995	-0.135203	0.295582	0.00168247	9.68865	9.77275	9.63655	9.63755	825.228	874.763	9.73131	795.958	796.508	9.63705	-0.0942639
Cbx5	Cbx5 protein	B2RYU7_RAT	0.0938801	0.57225	0.115338	NA	NA	NA	NA	11.5305	11.6469	11.5689	11.531	2958.2	3206.85	11.5899	3037.93	2959.22	11.5501	-0.0398364
Anapc5	Anaphase-promoting complex subunit 5	A0A0H2UH97_RAT	0.0214273	0.52327	0.115459	0.024848	-0.063466	0.772728	0.207718	11.2575	11.3512	11.2824	11.2877	2448.21	2612.44	11.3051	2490.75	2500.01	11.285	-0.0200666
Tceal6	Transcription elongation factor A like 3	M0RBL8_RAT	0.0772815	0.498577	0.115814	NA	NA	NA	NA	10.4104	10.6375	10.4953	10.4382	1360.93	1592.99	10.5284	1443.43	1387.42	10.467	-0.0613925
Oxsm	3-oxoacyl-[acyl-carrier-protein] synthase, mitochondrial	G3V6R7_RAT	0.289249	0.943969	0.115849	NA	NA	NA	NA	11.4509	11.3868	11.4551	11.5271	2799.34	2677.74	11.4192	2807.51	2951.28	11.4916	0.0723598
Ptpn11	Tyrosine-protein phosphatase non-receptor type;Tyrosine-protein phosphatase non-receptor type 11	A0A8I6GI01_RAT	0.0028569	0.776138	0.115865	-0.00638017	-0.0573747	0.949886	0.030463	12.2893	12.362	12.283	12.3046	5005.67	5264.17	12.3261	4983.58	5058.93	12.2938	-0.032294
Hspa5	78 kDa glucose-regulated protein;Endoplasmic reticulum chaperone BiP	A0A8L2QDI1_RAT	0.382693	0.0126273	0.11595	0.0583415	0.00811979	0.0250952	0.917906	13.8176	13.7982	13.8759	13.8063	14438	14245.1	13.8079	15033.9	14325.5	13.8415	0.0336181
Psmd6	26S proteasome non-ATPase regulatory subunit 6	F7FGV7_RAT	0.0799369	0.0859951	0.116046	NA	NA	NA	NA	11.7148	11.774	11.7728	11.7573	3361.34	3502.2	11.7447	3499.24	3461.76	11.7651	0.0203427
Tuba4a	Tubulin alpha-4A chain	TBA4A_RAT	0.0389487	0.469148	0.116306	-0.0965951	0.20509	0.718196	0.243877	16.3887	16.1035	16.2921	16.3086	85798	70410.3	16.2531	80241.5	81166	16.3003	0.0472371
Ndrg4	NDRG family member 4	A0A8I5ZYL3_RAT	0.000505884	0.26655	0.116394	0.0700948	-0.0715797	0.46205	0.447617	10.6967	10.9397	10.7668	10.8681	1659.66	1964.18	10.8233	1742.29	1869.1	10.8183	-0.00496414
Ncam1	Neural cell adhesion molecule 1	A0A8I5ZLW8_RAT	0.0238915	0.34095	0.116434	0.132785	-0.181241	0.565653	0.354819	13.8032	14.1306	13.936	13.9494	14294.8	17936.5	13.9762	15673	15819	13.9427	-0.0334798
Glud1	Glutamate dehydrogenase 1, mitochondrial	DHE3_RAT	0.300617	0.985273	0.11652	NA	NA	NA	NA	16.0762	16.1346	16.0772	16.0087	69090.6	71946.9	16.1057	69140	65934.3	16.0434	-0.0623256
Usp9y	ubiquitinyl hydrolase 1	A0A0G2JZU8_RAT	0.045212	0.508517	0.116708	-0.0834023	0.201686	0.758445	0.219495	11.0873	10.8263	11.0039	11.028	2175.79	1815.64	10.9627	2053.58	2088.07	11.016	0.053295
Cox6b1	Cytochrome c oxidase subunit	A0A8I6A8X0_RAT	0.0693069	0.504774	0.116726	NA	NA	NA	NA	16.2348	16.0809	16.1798	16.2124	77118.4	69317.7	16.1599	74231.9	75928.6	16.1961	0.0362331
Wdr47	WD repeat domain 47	G3V9M3_RAT	0.0196198	0.0298977	0.116929	0.0695118	2.84569e-06	0.0589015	1	11.7187	11.7939	11.7882	11.7939	3370.36	3550.72	11.7568	3536.72	3550.73	11.7911	0.0342701
G6pc3	Glucose-6-phosphatase 3	A0A8I5Y4K9_RAT	0.206464	0.289606	0.117047	NA	NA	NA	NA	9.71003	9.79237	9.77875	9.71548	837.548	886.741	9.75179	878.41	840.722	9.74746	-0.00432166
Ralb	Ras-related protein Ral-B	RALB_RAT	0.268272	0.21982	0.117114	NA	NA	NA	NA	12.5819	12.5433	12.539	12.5786	6131.07	5969.05	12.5627	5951.3	6116.84	12.5589	-0.00381715
Fhip2a	FHF complex subunit HOOK interacting protein 2A	A0A8I5ZMI3_RAT	0.138274	0.0951953	0.117306	NA	NA	NA	NA	11.2076	11.3691	11.3904	11.31	2364.96	2645.16	11.2906	2684.49	2538.95	11.3508	0.0601569
Eif3l	Eukaryotic translation initiation factor 3 subunit L	A0A8I5ZLD0_RAT	0.0794651	0.92118	0.117369	NA	NA	NA	NA	12.3804	12.3405	12.3782	12.3884	5331.79	5186.42	12.3606	5323.71	5361.44	12.3833	0.0227179
Phax	Phosphorylated adapter RNA export protein	A0A8I5ZSJ4_RAT	0.189686	0.627363	0.11747	NA	NA	NA	NA	10.9751	11.0342	10.9536	10.9123	2013	2097.08	11.005	1983.14	1927.19	10.9331	-0.0718763
Cnot7	CCR4-NOT transcription complex subunit 7	A6JPV7_RAT	0.0949573	0.518919	0.117476	NA	NA	NA	NA	10.8456	10.7326	10.8029	10.8392	1840.12	1701.5	10.7902	1786.45	1832.03	10.8212	0.0309711
Snrpd3	Small nuclear ribonucleoprotein Sm D3	A0A8I6AI37_RAT	0.396355	0.490708	0.117574	NA	NA	NA	NA	11.1143	11.0613	11.0714	11.1588	2216.86	2136.96	11.0881	2151.86	2286.32	11.1158	0.0276833
Prdx4	thioredoxin-dependent peroxiredoxin;Peroxiredoxin-4	A0A8I6AL33_RAT	0.329109	0.394589	0.11762	NA	NA	NA	NA	13.3338	13.3816	13.3754	13.3133	10324.4	10672.5	13.3579	10626.8	10178.8	13.3447	-0.0132052
Kctd1	Potassium channel tetramerization domain containing 1;Potassium channel tetramerization domain containing 1;BTB/POZ domain-containing protein KCTD1	A0A140TAI7_RAT	0.0128786	0.538419	0.11768	-0.0427144	0.113846	0.786943	0.204437	9.98218	9.79998	9.93946	9.91382	1011.43	891.429	9.89395	981.92	964.623	9.9267	0.0327483
Stxbp5	Syntaxin binding protein 5;Syntaxin-binding protein 5	A0A8L2QLQ5_RAT	0.0200553	0.320052	0.117733	0.0320183	-0.0401771	0.537671	0.382894	12.258	12.336	12.29	12.2958	4898.05	5170.13	12.2975	5007.97	5028.14	12.2929	-0.00460349
Pals1	Protein PALS1	PALS1_RAT	0.000140473	0.319618	0.117764	0.0441272	-0.0552719	0.53708	0.383517	9.59566	9.78753	9.63979	9.73225	773.716	883.769	9.69478	797.747	850.551	9.68676	-0.00801886
Amacr	Alpha-methylacyl-CoA racemase	AMACR_RAT	0.534611	0.578298	0.117889	NA	NA	NA	NA	10.5975	10.6324	10.6287	10.537	1549.44	1587.35	10.6151	1583.31	1485.81	10.5836	-0.0314619
Stx5	Syntaxin 5;Syntaxin-5	A0A8L2QDM8_RAT	0.632235	0.579458	0.118162	NA	NA	NA	NA	11.6176	11.6374	11.6406	11.567	3142.27	3185.75	11.6275	3192.71	3033.93	11.6042	-0.0232992
Spcs2	Signal peptidase complex subunit 2	D3ZD11_RAT	0.0286935	0.830521	0.118166	0.0154889	-0.147959	0.971277	0.0944962	10.9373	11.1027	10.9528	10.9547	1960.92	2199.07	11.0224	1982.08	1984.72	10.9538	-0.0686025
Prpf8	Pre-mRNA processing factor 8	G3V6H2_RAT	0.0456712	0.286324	0.118255	0.029823	-0.0327121	0.490666	0.427204	12.1438	12.2012	12.1736	12.1685	4525.39	4709.02	12.1728	4619.91	4603.45	12.1711	-0.00172757
Sos2	SOS Ras/Rho guanine nucleotide exchange factor 2	A0A0G2JVU2_RAT	0.325137	0.986005	0.118319	NA	NA	NA	NA	9.40446	9.32974	9.40578	9.50106	677.678	643.477	9.36758	678.299	724.608	9.4542	0.0866193
Csk	Tyrosine-protein kinase CSK	CSK_RAT	0.272755	0.976356	0.118516	NA	NA	NA	NA	12.0902	12.1313	12.0913	12.0487	4360.29	4486.38	12.1109	4363.61	4236.64	12.0702	-0.0407548
Lpcat3	Lysophospholipid acyltransferase 5	MBOA5_RAT	0.104088	0.732724	0.118566	NA	NA	NA	NA	10.7755	10.8589	10.7926	10.7629	1752.83	1857.12	10.8178	1773.76	1737.68	10.7778	-0.039918
Frmpd3	FERM and PDZ domain containing 3	A0A8I5ZZJ0_RAT	0.0541396	0.350323	0.118604	NA	NA	NA	NA	8.63028	8.7997	8.71033	8.68785	396.253	445.63	8.71748	418.863	412.384	8.69913	-0.0183418
Vapb	Vesicle-associated membrane protein-associated protein B	VAPB_RAT	0.0087297	0.976669	0.118627	0.0011147	-0.0848959	0.999456	0.0643027	12.706	12.8126	12.7072	12.7277	6681.92	7193.94	12.7603	6687.08	6782.83	12.7175	-0.0428371
Twf1	Twinfilin-1	TWF1_RAT	0.0262176	0.501652	0.118901	-0.0191913	0.04495	0.751649	0.229268	12.0223	11.9561	12.0031	12.001	4159.73	3973.23	11.9896	4104.76	4098.98	12.0021	0.0125003
Aamdc	Adipogenesis associated, Mth938 domain containing;Adipogenesis associated, Mth938 domain containing	A0A8I6GHU8_RAT	0.768733	0.254108	0.119093	NA	NA	NA	NA	10.6949	10.7105	10.7559	10.6524	1657.64	1675.6	10.7027	1729.21	1609.46	10.7051	0.00234491
Gsta6	Glutathione S-transferase A6	GSTA6_RAT	0.180296	0.849261	0.119135	NA	NA	NA	NA	10.8845	10.9705	10.8725	10.8162	1890.4	2006.53	10.9281	1874.73	1802.98	10.8446	-0.0835276
Gde1	Glycerophosphodiester phosphodiesterase 1	GDE1_RAT	0.937959	0.0340326	0.119208	0.0738961	-0.00146828	0.0669069	0.998774	11.0429	11.0403	11.1168	11.0389	2109.88	2106.07	11.0416	2220.76	2103.93	11.0784	0.03674
Usp9x	ubiquitinyl hydrolase 1	A0A0G2K2C7_RAT	0.0238364	0.229579	0.11927	0.0264987	-0.0225328	0.406451	0.517285	11.7053	11.7569	11.7318	11.7343	3339.22	3460.71	11.7313	3401.12	3407.08	11.7331	0.00175322
Ppp2r1b	Protein phosphatase 2 scaffold subunit A beta;Protein phosphatase 2 scaffold subunit A beta;Protein phosphatase 2 scaffold subunit A beta;Serine/threonine-protein phosphatase 2A 65 kDa regulatory subunit A beta isoform	A0A8I5ZR05_RAT	0.0177479	0.978575	0.119336	-0.00140223	0.116185	0.999541	0.0646007	15.4312	15.3008	15.4298	15.417	44181.7	40364.3	15.3674	44138.8	43749.4	15.4234	0.0559336
Arsa	Arylsulfatase A	Q32KK2_RAT	0.0667404	0.509828	0.119338	NA	NA	NA	NA	10.8024	10.9075	10.7657	10.7456	1785.89	1920.82	10.8559	1740.95	1716.88	10.7557	-0.100272
Cdk14	Cyclin-dependent kinase 14	A0A8I5ZUH6_RAT	0.0239553	0.284898	0.119558	0.0397407	-0.0430332	0.488629	0.434051	11.1528	11.2398	11.1925	11.1968	2276.75	2418.32	11.1969	2340.34	2347.25	11.1946	-0.00230077
Hint2	Histidine triad nucleotide binding protein 2	D4AB01_RAT	0.0031009	0.126637	0.119688	0.0423554	-0.0187146	0.237236	0.742338	12.8334	12.9205	12.8758	12.9018	7298.73	7752.86	12.8776	7516.19	7652.94	12.8889	0.0112221
Mrtfa	Myocardin related transcription factor A	A0A8I6AI47_RAT	0.179681	0.973029	0.119701	NA	NA	NA	NA	11.7903	11.7209	11.7885	11.8336	3541.78	3375.54	11.756	3537.56	3649.76	11.8112	0.0552404
Vdac1	Non-selective voltage-gated ion channel VDAC1	VDAC1_RAT	0.027377	0.916353	0.119713	0.00309482	0.0693775	0.993003	0.0485775	17.0015	16.9335	17.0046	17.0029	131208	125169	16.9679	131490	131336	17.0037	0.0358361
Ppp1r13b	Protein phosphatase 1, regulatory subunit 13B	A0A0G2KB61_RAT	0.935961	0.82465	0.119851	NA	NA	NA	NA	12.3551	12.3575	12.3616	12.4296	5239.25	5247.77	12.3563	5262.78	5516.55	12.396	0.0396641
Rhbdd2	Rhomboid domain containing 2	D3ZQG3_RAT	0.0978119	0.338945	0.119944	NA	NA	NA	NA	9.44427	9.6184	9.54318	9.4867	696.642	786.007	9.53396	746.077	717.431	9.51522	-0.0187469
Abhd11	sn-1-specific diacylglycerol lipase ABHD11	A0A8I6AS56_RAT	0.568976	0.0724084	0.119964	NA	NA	NA	NA	11.5534	11.5189	11.4418	11.5429	3005.42	2934.56	11.5362	2781.87	2983.71	11.4933	-0.0429923
Hsdl2	Hydroxysteroid dehydrogenase-like protein 2	A0A8I5ZUC6_RAT	0.00100603	0.866952	0.120095	0.00616487	-0.0765087	0.982298	0.0880209	12.3678	12.5017	12.3739	12.4251	5285.33	5799.26	12.4363	5307.96	5499.72	12.3998	-0.0364971
Mapre1	Microtubule-associated protein RP/EB family member 1	MARE1_RAT	0.105475	0.76402	0.120315	NA	NA	NA	NA	13.5647	13.4822	13.5796	13.6089	12116.3	11443	13.524	12242.5	12493.2	13.5943	0.0702953
Oxr1	Oxidation resistance protein 1	A0A0G2K7Y2_RAT	0.0622875	0.89109	0.120587	NA	NA	NA	NA	13.4305	13.3538	13.436	13.4487	11040.4	10468.8	13.3927	11082.2	11180.5	13.4423	0.0496821
Exoc8	Exocyst complex component 8	EXOC8_RAT	0.375163	0.0037621	0.120601	0.0462912	0.0131288	0.00751004	0.61274	11.3314	11.3446	11.3777	11.3577	2576.83	2600.52	11.338	2660.85	2624.29	11.3677	0.0297294
Cept1	Choline/ethanolaminephosphotransferase 1	A0A8I5ZMF2_RAT	0.265024	0.951827	0.120823	NA	NA	NA	NA	10.4912	10.5454	10.4941	10.4406	1439.39	1494.42	10.5186	1442.29	1389.73	10.4676	-0.0509427
Rimoc1	RAB7A interacting MON1-CCZ1 complex subunit 1	A0A0G2JVL5_RAT	0.0916202	0.644588	0.120922	NA	NA	NA	NA	10.4057	10.4968	10.43	10.4031	1356.49	1444.95	10.452	1379.56	1354.09	10.4166	-0.0353399
Gria2	Glutamate receptor 2	GRIA2_RAT	0.0364088	0.377907	0.121008	0.0397207	0.139982	0.613	0.00756668	13.5254	13.4279	13.5651	13.5679	11790.7	11020.7	13.4775	12119.8	12143.6	13.5665	0.0890296
Akap8l	A-kinase anchoring protein 8 like	A0A0G2K0P0_RAT	0.120185	0.0677319	0.121035	NA	NA	NA	NA	10.1782	10.0952	10.0799	10.1139	1158.6	1093.89	10.1373	1082.28	1108.14	10.097	-0.040307
Hs1bp3	HCLS1 binding protein 3	A0A8I6ADF4_RAT	0.283164	0.692729	0.121165	NA	NA	NA	NA	12.9032	12.9245	12.8954	12.8727	7660.36	7774.55	12.9139	7619.12	7499.91	12.8841	-0.0298317
Csnk1d	Casein kinase I isoform delta	KC1D_RAT	0.475583	0.466239	0.121327	NA	NA	NA	NA	10.837	10.8137	10.8132	10.8627	1829.2	1799.87	10.8254	1799.24	1862.11	10.8382	0.0127785
Naa25	N(alpha)-acetyltransferase 25, NatB auxiliary subunit	A0A0G2K9Q3_RAT	0.0128039	0.0544766	0.12137	-0.0607039	0.00762565	0.105985	0.961103	10.6718	10.5914	10.6111	10.599	1631.32	1542.86	10.6322	1564.1	1551.04	10.6051	-0.0270868
Fbl	Fibrillarin;rRNA 2'-O-methyltransferase fibrillarin	A0A8L2UK98_RAT	0.0145687	0.548279	0.121476	0.0265141	-0.0720279	0.795948	0.207784	10.9012	11.0149	10.9277	10.9428	1912.49	2069.2	10.9592	1947.96	1968.43	10.9353	-0.0238555
Aco2	Aconitate hydratase, mitochondrial;Aconitate hydratase, mitochondrial;Aconitate hydratase, mitochondrial	A0A8I5ZLT6_RAT	0.0565267	0.322284	0.121487	NA	NA	NA	NA	15.5139	15.4629	15.4881	15.495	46788.8	45166	15.4886	45959.6	46179.8	15.4915	0.00289477
Hddc3	Guanosine-3',5'-bis(diphosphate) 3'-pyrophosphohydrolase MESH1	D4A500_RAT	0.484065	0.515391	0.121513	NA	NA	NA	NA	10.9358	10.9685	10.9662	10.8947	1958.87	2003.79	10.9523	2000.57	1903.89	10.9309	-0.0213473
Xrn2	5'-3' exoribonuclease	A0A8I5ZUU8_RAT	0.101645	0.656629	0.121548	NA	NA	NA	NA	10.7131	10.638	10.6931	10.7182	1678.61	1593.53	10.676	1655.59	1684.62	10.7057	0.0297034
Rab8a	Ras-related protein Rab-8A	RAB8A_RAT	0.0803482	0.758022	0.121659	NA	NA	NA	NA	11.3545	11.4593	11.3365	11.3109	2618.39	2815.77	11.4078	2585.96	2540.47	11.3237	-0.0841043
Sec22b	Vesicle-trafficking protein SEC22b	SC22B_RAT	0.0960482	0.159731	0.12206	NA	NA	NA	NA	12.4862	12.5392	12.5307	12.5143	5737.49	5952.29	12.513	5917.09	5850.22	12.5225	0.00953715
Me1	Malic enzyme	A0A0G2K1S6_RAT	0.00379764	0.310712	0.122127	0.053753	-0.0636272	0.524883	0.409977	11.1787	11.3431	11.2325	11.2795	2318.1	2597.82	11.2632	2406.1	2485.74	11.2562	-0.00708519
Anxa11	Annexin	F7FLB7_RAT	0.0349426	0.273781	0.122195	-0.0795711	0.0811	0.472606	0.459579	12.0478	11.8898	11.9682	11.9709	4234	3794.78	11.971	4006.8	4014.21	11.9696	-0.00139694
Cep41	Centrosomal protein 41;Centrosomal protein of 41 kDa	A0A096MJP4_RAT	0.0390516	0.128764	0.122301	0.0979018	-0.0430434	0.240947	0.747003	10.3089	10.4444	10.4068	10.4013	1268.53	1393.38	10.3782	1357.6	1352.42	10.4041	0.0258434
Klhl26	Kelch-like family member 26	D3ZH92_RAT	0.135129	0.0893446	0.122369	NA	NA	NA	NA	10.0893	10.1556	10.1652	10.1344	1089.41	1140.66	10.1229	1148.22	1123.98	10.1499	0.0270019
Slc25a42	Mitochondrial coenzyme A transporter SLC25A42	B1H271_RAT	0.654167	0.168046	0.12241	NA	NA	NA	NA	11.2469	11.2292	11.1914	11.262	2430.32	2400.58	11.2381	2338.57	2455.88	11.2271	-0.0109262
Gpr37	Prosaposin receptor GPR37	GPR37_RAT	0.206626	0.0608021	0.122572	NA	NA	NA	NA	11.6203	11.517	11.4641	11.5408	3148.27	2930.59	11.5696	2825.21	2979.4	11.503	-0.0666016
Syt5	Synaptotagmin-5	SYT5_RAT	0.0264951	0.473825	0.122604	0.0388844	-0.0816941	0.72314	0.257595	11.0613	11.1867	11.1001	11.105	2136.83	2330.96	11.1253	2195.21	2202.63	11.1026	-0.0227659
Crmp1	Dihydropyrimidinase-related protein 1	DPYL1_RAT	0.100182	0.631644	0.122692	NA	NA	NA	NA	15.7127	15.7689	15.7287	15.7105	53701.8	55835.2	15.7411	54301.6	53620.6	15.7196	-0.0214268
Ckb	Creatine kinase B-type	KCRB_RAT	0.0565701	0.246522	0.122729	NA	NA	NA	NA	17.4979	17.6395	17.5822	17.5635	185095	204182	17.5704	196227	193708	17.5729	0.00244089
Serpini1	Neuroserpin	NEUS_RAT	0.681988	0.34393	0.122761	NA	NA	NA	NA	8.95125	8.97851	9.01462	8.89374	494.989	504.429	8.96494	517.215	475.644	8.95545	-0.0094971
Sgsm2	Small G protein signaling modulator 2	A0A0U1RS33_RAT	0.00259083	0.32005	0.122964	0.0797236	-0.0974092	0.537668	0.401541	9.33499	9.59546	9.41471	9.49805	645.821	773.608	9.4711	682.514	723.1	9.45698	-0.0141114
Clptm1	CLPTM1 regulator of GABA type A receptor forward trafficking	A6J8Q9_RAT	0.190279	0.869804	0.123095	NA	NA	NA	NA	10.5847	10.5482	10.5802	10.6048	1535.73	1497.4	10.5666	1530.96	1557.3	10.5926	0.0259824
Dad1	Dolichyl-diphosphooligosaccharide--protein glycosyltransferase subunit DAD1	A0A8L2Q6I7_RAT	0.790687	0.153	0.123129	NA	NA	NA	NA	11.4696	11.456	11.3952	11.4954	2835.87	2809.34	11.4628	2693.46	2887.18	11.4462	-0.0165944
Smyd3	[histone H3]-lysine(4) N-trimethyltransferase	Q4V8B9_RAT	0.0752145	0.610221	0.123143	NA	NA	NA	NA	10.02	10.1206	10.0481	10.0262	1038.27	1113.3	10.0712	1058.68	1042.8	10.0372	-0.0339854
Elp2	Elongator complex protein 2	ELP2_RAT	0.00513191	0.999312	0.123197	4.30882e-05	-0.111251	1	0.0643591	11.1143	11.2647	11.1144	11.1534	2216.92	2460.42	11.1915	2216.99	2277.82	11.134	-0.0574294
Etf1	Eukaryotic peptide chain release factor subunit 1	ERF1_RAT	0.0091308	0.745829	0.123231	-0.00889491	0.0521744	0.935397	0.125912	11.7132	11.6371	11.7043	11.6892	3357.47	3184.94	11.6756	3336.84	3302.23	11.6968	0.0211575
Wdfy3	WD repeat and FYVE domain containing 3	A0A0G2K9M4_RAT	0.93861	0.740471	0.123392	NA	NA	NA	NA	11.3462	11.345	11.3413	11.3727	2603.34	2601.31	11.3456	2594.61	2651.75	11.3571	0.0115136
Bax	Apoptosis regulator BAX	BAX_RAT	0.0214865	0.46652	0.123726	0.0728306	-0.148599	0.715399	0.265906	9.48375	9.72404	9.55658	9.57544	715.968	845.724	9.60889	753.04	762.949	9.56604	-0.0428505
Kifc2	Kinesin-like protein	A0A0G2K857_RAT	0.609492	0.287655	0.123734	NA	NA	NA	NA	9.55267	9.52825	9.50144	9.5831	750.999	738.395	9.54051	724.798	767.01	9.54285	0.00233674
Cacna1c	Voltage-dependent L-type calcium channel subunit alpha	F1MA84_RAT	0.0661616	0.953473	0.123788	NA	NA	NA	NA	10.2053	10.1187	10.208	10.2231	1180.63	1111.85	10.1627	1182.82	1195.22	10.2156	0.0528566
Pgap1	GPI inositol-deacylase	PGAP1_RAT	0.0170534	0.918006	0.123797	0.00497971	-0.102593	0.993277	0.0806971	10.8341	10.9557	10.8391	10.8531	1825.58	1986.12	10.8962	1831.89	1849.78	10.8461	-0.0500702
Dhrsx	Dehydrogenase/reductase X-linked	A0A8J8YGQ6_RAT	0.743466	0.568244	0.123947	NA	NA	NA	NA	9.42388	9.4457	9.462	9.33573	686.862	697.33	9.43483	705.255	646.153	9.40025	-0.0345809
Snx32	Sorting nexin	F1LU14_RAT	0.0364042	0.758307	0.124017	-0.0133947	-0.110069	0.941585	0.0325347	11.0098	11.1045	10.9964	10.9944	2061.92	2201.86	11.0579	2042.86	2040.12	10.9954	-0.0625089
Gstp1	Glutathione S-transferase P	GSTP1_RAT	0.00703077	0.460423	0.124047	-0.0285058	-0.113912	0.708857	0.0114569	13.7236	13.8344	13.6951	13.7205	13527.8	14607.5	13.7801	13263.1	13498.5	13.7079	-0.072216
Itsn1	Intersectin 1	A0A8I6ARZ8_RAT	0.093185	0.494493	0.124202	NA	NA	NA	NA	11.4198	11.4506	11.432	11.4231	2739.65	2798.78	11.4353	2763.05	2746.01	11.4276	-0.00767099
Smarcd1	SWI/SNF related, matrix associated, actin dependent regulator of chromatin, subfamily d, member 1	D3ZBS9_RAT	0.0328271	0.0212627	0.124239	0.167438	0.0136529	0.0420733	0.975576	10.2292	10.3832	10.3966	10.3969	1200.28	1335.55	10.3082	1347.99	1348.25	10.3967	0.0884899
Slc8a2	Solute carrier family 8 member A2;Sodium/calcium exchanger 2	A0A0G2JZK7_RAT	0.030433	0.772067	0.124379	0.0141661	0.122674	0.948047	0.0341003	14.2357	14.1252	14.2498	14.2479	19291.3	17869.9	14.1815	19481.7	19455.9	14.2489	0.0673641
Txnrd1	Thioredoxin reductase 1, cytoplasmic;Thioredoxin reductase 1, cytoplasmic	TRXR1_RAT	0.228673	0.402891	0.124398	NA	NA	NA	NA	11.6082	11.6821	11.6592	11.5986	3121.95	3285.99	11.6456	3234.26	3101.21	11.6292	-0.0164102
Skic3	SKI3 subunit of superkiller complex	D3ZL50_RAT	0.684048	0.271494	0.124437	NA	NA	NA	NA	11.1618	11.1544	11.1416	11.1745	2291.06	2279.35	11.1581	2259.27	2311.33	11.1582	5.7635e-05
Spast	Spastin	A0A0G2K590_RAT	0.731183	0.501814	0.124477	NA	NA	NA	NA	9.87241	9.8588	9.84572	9.91998	937.329	928.526	9.86562	920.144	968.747	9.88332	0.0177029
Hspa9	Stress-70 protein, mitochondrial;Stress-70 protein, mitochondrial	A0A8I5ZR52_RAT	0.0509931	0.901862	0.124487	NA	NA	NA	NA	13.9131	13.8645	13.9161	13.9209	15426.7	14915	13.889	15458.5	15509.9	13.9185	0.0294915
Ktn1	Kinectin 1	A0A8I6AJ62_RAT	0.174221	0.267996	0.124585	NA	NA	NA	NA	11.2717	11.304	11.2979	11.2783	2472.41	2528.31	11.2879	2517.63	2483.75	11.2881	0.000188241
Adissp	Adipose-secreted signaling protein	A0A8I6AR33_RAT	0.0308899	0.0392989	0.124677	0.207904	-0.0073425	0.0770534	0.996361	12.0158	12.2343	12.2237	12.227	4141.05	4818.44	12.1292	4782.95	4793.98	12.2253	0.0961465
Itpr1	Inositol 1,4,5-trisphosphate receptor;Inositol 1,4,5-trisphosphate receptor;Inositol 1,4,5-trisphosphate receptor	A0A0A0MY31_RAT	0.0263919	0.625635	0.125212	0.0444202	0.24569	0.859851	0.0216114	12.6814	12.4703	12.7258	12.716	6568.7	5674.63	12.5797	6774.1	6728.18	12.7209	0.141206
Os9	Endoplasmic reticulum lectin;Endoplasmic reticulum lectin;Protein OS-9	A0A8I5ZYZ9_RAT	0.170982	0.130382	0.125291	NA	NA	NA	NA	9.87656	9.99825	10.0115	9.93967	940.03	1022.76	9.93869	1032.21	982.065	9.97605	0.0373555
Sort1	Sortilin 1;Sortilin 1;Sortilin	A0A8I6G6Z1_RAT	0.032966	0.208105	0.125398	-0.097736	0.0717209	0.372903	0.580696	11.7547	11.5846	11.657	11.6563	3455.59	3071.13	11.6721	3229.24	3227.66	11.6566	-0.0155148
Tmod1	Tropomodulin 1	A6IJA9_RAT	0.0693349	0.996134	0.125595	NA	NA	NA	NA	12.6912	12.5548	12.6909	12.7158	6613.7	6016.98	12.6246	6612.08	6727.01	12.7034	0.0787285
Vps25	Vacuolar protein-sorting-associated protein 25	VPS25_RAT	0.540738	0.524747	0.125823	NA	NA	NA	NA	11.1386	11.11	11.1088	11.1833	2254.48	2210.24	11.1244	2208.48	2325.41	11.1465	0.0221833
Glipr2	GLI pathogenesis-related 2	A0A8I5ZJ62_RAT	0.0574084	0.186299	0.125857	NA	NA	NA	NA	10.4892	10.3469	10.3919	10.4099	1437.34	1302.39	10.4198	1343.65	1360.44	10.4009	-0.0188946
Elp5	Elongator complex protein 5	B0BMU7_RAT	0.0313888	0.174614	0.125892	-0.0535807	0.0322415	0.318737	0.650768	11.1585	11.0714	11.1049	11.1036	2285.84	2151.84	11.1156	2202.51	2200.47	11.1043	-0.0113275
Spns1	Protein spinster homolog 1	A0A8I5ZQL7_RAT	0.362951	0.592853	0.126064	NA	NA	NA	NA	9.2374	9.29799	9.27283	9.18733	603.579	629.468	9.26801	618.588	582.99	9.23071	-0.0372962
Spg7	SPG7 matrix AAA peptidase subunit, paraplegin;Mitochondrial inner membrane m-AAA protease component paraplegin	A0A8L2R710_RAT	0.0752676	0.319912	0.126113	NA	NA	NA	NA	13.0967	13.0499	13.071	13.0807	8760.17	8480.09	13.0735	8605.53	8663.57	13.0759	0.00241169
Upf3b	UPF3B, regulator of nonsense mediated mRNA decay;UPF3B, regulator of nonsense mediated mRNA decay	A0A0U1RRP3_RAT	0.1136	0.10199	0.126125	NA	NA	NA	NA	9.84733	9.93088	9.93381	9.90331	921.174	976.093	9.88971	978.083	957.621	9.91864	0.0289355
Erlin2	Erlin-2	ERLN2_RAT	0.0039621	0.892839	0.126326	-0.0074686	-0.129894	0.988517	0.0498271	12.4318	12.6043	12.4243	12.4744	5525.13	6226.9	12.5206	5496.6	5690.76	12.4496	-0.0710411
Rufy2	RUN and FYVE domain containing 2	A0A8I5ZTG8_RAT	0.878464	0.12722	0.126415	NA	NA	NA	NA	11.3279	11.3348	11.2577	11.3641	2570.7	2583.01	11.3314	2448.57	2636.02	11.3119	-0.0194808
Bbs9	Bardet-Biedl syndrome 9	A0A1B0GWV7_RAT	0.0131203	0.946761	0.126661	0.00281026	-0.0900507	0.997166	0.0775776	9.61784	9.72832	9.62065	9.63827	785.701	848.238	9.67414	787.233	796.911	9.62949	-0.0446507
Nmbr	Neuromedin-B receptor	NMBR_RAT	0.222092	0.443876	0.127319	NA	NA	NA	NA	8.592	8.47404	8.51864	8.6106	385.878	355.583	8.53423	366.746	390.885	8.56535	0.0311254
Crlf3	Cytokine receptor-like factor 3	M0RDG7_RAT	0.0365275	0.873889	0.127343	0.0104547	0.155493	0.984096	0.0478777	10.2575	10.1142	10.268	10.2697	1224.14	1108.36	10.1877	1233.04	1234.49	10.2689	0.0811949
mrpl9	Large ribosomal subunit protein bL9m	A0A8L2QGW3_RAT	0.396788	0.106944	0.127345	NA	NA	NA	NA	10.1017	10.0711	10.0424	10.0909	1098.77	1075.7	10.0864	1054.55	1090.57	10.0668	-0.0196105
Cpped1	Serine/threonine-protein phosphatase CPPED1	CPPED_RAT	0.141354	0.930248	0.127357	NA	NA	NA	NA	11.5165	11.5795	11.5129	11.4834	2929.71	3060.36	11.5484	2922.26	2863.18	11.4982	-0.0501465
Zdhhc18	Palmitoyltransferase	A0A0G2K605_RAT	0.213468	0.625928	0.127413	NA	NA	NA	NA	9.29197	9.21109	9.26066	9.32093	626.849	592.674	9.2521	613.389	639.558	9.29111	0.0390092
Cobl	Cordon-bleu WH2 repeat protein;Cordon-bleu WH2 repeat protein;Cordon-bleu WH2 repeat protein;Cordon-bleu WH2 repeat protein;Protein cordon-bleu	A0A0G2K2Q1_RAT	0.0340582	0.839996	0.127447	0.00755203	0.08988	0.974399	0.0435052	10.5366	10.454	10.5441	10.5439	1485.34	1402.7	10.4959	1493.13	1492.87	10.544	0.0481252
Pam	Peptidylglycine alpha-amidating monooxygenase	A0A8L2QMN5_RAT	0.0205664	0.463952	0.12746	0.0790184	-0.157385	0.712652	0.278047	11.3676	11.6288	11.4466	11.4715	2642.34	3166.88	11.5041	2791.1	2839.58	11.4591	-0.0450351
Cd2ap	CD2-associated protein	A0A8I6GF65_RAT	0.333853	0.928435	0.127519	NA	NA	NA	NA	10.6432	10.6864	10.6392	10.5849	1599.28	1647.87	10.665	1594.87	1535.9	10.6123	-0.0526541
Map3k7	Mitogen-activated protein kinase kinase kinase 7	A0A8I6GA73_RAT	0.0999969	0.0220592	0.127589	0.0739881	0.0062069	0.0436318	0.974505	10.387	10.4389	10.461	10.4451	1339.05	1388.12	10.4132	1409.52	1394.11	10.4531	0.0398857
Cask	Calcium/calmodulin dependent serine protein kinase	A0A8I6APQ1_RAT	0.0709833	0.0778807	0.127623	NA	NA	NA	NA	9.25861	9.40204	9.39847	9.37222	612.521	676.543	9.33211	674.872	662.703	9.3854	0.0532958
Vgf	Neurosecretory protein VGF	F1LP80_RAT	0.00595093	0.398037	0.127743	0.13039	-0.206841	0.63764	0.334499	11.1732	11.6254	11.3036	11.4186	2309.27	3159.43	11.417	2527.71	2737.43	11.3623	-0.0547274
Necap2	Adaptin ear-binding coat-associated protein 2	NECP2_RAT	0.390874	0.457986	0.127784	NA	NA	NA	NA	10.4251	10.4598	10.4551	10.4014	1374.87	1408.35	10.4425	1403.73	1352.46	10.4285	-0.0140793
Psma2	Proteasome subunit alpha type-2	PSA2_RAT	0.833359	0.12122	0.127993	NA	NA	NA	NA	13.3087	13.3026	13.2628	13.3204	10146.7	10103.9	13.3057	9829.13	10229.3	13.2919	-0.0137553
Osbpl8	Oxysterol-binding protein	A0A0G2JXN8_RAT	0.0296022	0.380035	0.128004	-0.0355627	0.0528794	0.615643	0.352747	12.7933	12.7019	12.7577	12.7547	7098.38	6662.6	12.7483	6925.54	6911.34	12.7562	0.00793538
Rpl18	Ribosomal protein L18;Ribosomal protein L18;Large ribosomal subunit protein eL18	A0A8I6A4M9_RAT	0.0939261	0.0943978	0.128025	NA	NA	NA	NA	13.761	13.6883	13.6884	13.7087	13882.5	13200.6	13.7251	13201.6	13388.6	13.6986	-0.0265012
Cmas	N-acylneuraminate cytidylyltransferase	Q5M963_RAT	0.645328	0.93611	0.128054	NA	NA	NA	NA	12.6278	12.6382	12.626	12.6859	6329.15	6374.93	12.633	6321.23	6589.46	12.6563	0.0232746
Pitpnb	Phosphatidylinositol transfer protein beta isoform	D3ZCD4_RAT	0.620015	0.435652	0.128106	NA	NA	NA	NA	13.7495	13.7346	13.773	13.6922	13772.7	13631.2	13.7421	13999	13236.4	13.7332	-0.00890131
Ociad1	OCIA domain-containing protein 1	A0A8I6GM27_RAT	0.137742	0.270728	0.128388	NA	NA	NA	NA	12.6769	12.7479	12.7291	12.6971	6548.31	6878.57	12.7128	6789.58	6640.84	12.7132	0.000380192
Zfp365	Zinc finger protein 365;Zinc finger protein 365;Protein ZNF365	A0A8I6AGA7_RAT	0.152038	0.0854166	0.128576	NA	NA	NA	NA	10.4192	10.5149	10.5351	10.4869	1369.24	1463.23	10.4678	1483.87	1435.03	10.5112	0.0433634
Vat1l	Vesicle amine transport 1-like	M0R3N4_RAT	0.00634316	0.435586	0.12861	0.147097	-0.26471	0.681437	0.303853	13.7429	14.2917	13.89	14.0269	13710	20054.8	14.0432	15181.6	16692.9	13.9601	-0.0831151
Ndufv2	NADH dehydrogenase [ubiquinone] flavoprotein 2, mitochondrial;NADH dehydrogenase [ubiquinone] flavoprotein 2, mitochondrial	A0A8I5ZXA6_RAT	0.731566	0.574683	0.128749	NA	NA	NA	NA	14.372	14.3547	14.3436	14.437	21203	20949.8	14.3633	20789.7	22180	14.391	0.0276901
Aldoart2	Fructose-bisphosphate aldolase	Q6AY07_RAT	0.118818	0.861445	0.129041	NA	NA	NA	NA	11.7247	11.8653	11.7093	11.6566	3384.44	3730.88	11.7967	3348.52	3228.47	11.6832	-0.113498
Unc45a	Unc-45 myosin chaperone A;Protein unc-45 homolog A	A0A8I6AVB1_RAT	0.771439	0.0786248	0.129142	NA	NA	NA	NA	10.2365	10.2438	10.1914	10.2533	1206.44	1212.51	10.2402	1169.3	1220.55	10.2227	-0.017456
Slc30a3	Probable proton-coupled zinc antiporter SLC30A3	ZNT3_RAT	0.0993976	0.886491	0.129171	NA	NA	NA	NA	12.848	12.6769	12.8624	12.9133	7372.69	6548.21	12.765	7446.97	7714.26	12.8881	0.123134
Itch	E3 ubiquitin-protein ligase	A0A0G2K9T1_RAT	0.174104	0.151482	0.129267	NA	NA	NA	NA	10.5133	10.552	10.5543	10.5316	1461.52	1501.34	10.5328	1503.66	1480.19	10.543	0.010184
Ccdc32	Coiled-coil domain-containing protein 32	CCD32_RAT	0.046496	0.726656	0.129414	0.0621834	-0.326947	0.925283	0.14239	9.56375	9.93058	9.62593	9.60364	756.788	975.896	9.75879	790.12	778.005	9.61483	-0.143967
Scoc	Short coiled-coil protein	A0A8I6AB56_RAT	0.0533817	0.492075	0.129452	NA	NA	NA	NA	10.4867	10.697	10.5593	10.5392	1434.84	1660.09	10.5957	1508.9	1488.05	10.5493	-0.0464115
Plcl2	Phosphoinositide phospholipase C	F1M324_RAT	0.0322632	0.38866	0.129499	-0.0242428	0.0369167	0.626263	0.348956	11.9924	11.93	11.9681	11.9669	4074.4	3901.99	11.9615	4006.51	4003.12	11.9675	0.00599995
Pld2	Phospholipase	A0A8I6ALR6_RAT	0.0481242	0.241162	0.129526	0.0713758	-0.0602906	0.424164	0.538199	9.4383	9.56149	9.50968	9.5012	693.764	755.604	9.50121	728.95	724.677	9.50544	0.00423446
Glyr1	Cytokine-like nuclear factor N-PAC	GLYR1_RAT	0.325511	0.353466	0.129587	NA	NA	NA	NA	10.5897	10.5522	10.5544	10.5996	1541.08	1501.53	10.5711	1503.77	1551.69	10.5772	0.00607944
Rab12	Ras-related protein Rab-12	RAB12_RAT	0.0123177	0.244346	0.129592	0.0352873	-0.0302477	0.428987	0.533177	11.3766	11.456	11.4119	11.4258	2658.93	2809.36	11.4169	2724.77	2751.08	11.4189	0.00199033
Cox6a1	Cytochrome c oxidase subunit;Cytochrome c oxidase subunit 6A1, mitochondrial	A0A8L2PZ08_RAT	0.00320484	0.809817	0.129648	0.019473	-0.157524	0.96383	0.115218	13.816	14.0744	13.8354	13.9169	14421.9	17250.9	13.951	14617.9	15466.5	13.8767	-0.074229
Ppp1r11	E3 ubiquitin-protein ligase PPP1R11	PP1RB_RAT	0.0117997	0.564117	0.129664	0.104745	-0.291529	0.810006	0.217625	8.73944	9.22287	8.84418	8.93135	427.398	597.533	9.00131	459.583	488.206	8.88842	-0.112889
Ddx39a	RNA helicase;RNA helicase;ATP-dependent RNA helicase DDX39A	A0A8I5ZVU6_RAT	0.004374	0.182883	0.129808	-0.0948782	0.0584588	0.33232	0.648578	12.0441	11.8287	11.9492	11.8872	4223.12	3637.43	11.9404	3954.32	3787.85	11.9185	-0.021892
F13a1	protein-glutamine gamma-glutamyltransferase	G3V811_RAT	0.0100347	0.752925	0.129931	-0.0248095	0.147397	0.938954	0.13387	9.9802	9.76466	9.95539	9.91206	1010.04	869.873	9.87645	992.824	963.445	9.93389	0.0574349
Ajm1	Apical junction component 1 homolog	A0A8I5ZXP9_RAT	0.0163795	0.185226	0.129981	0.0324017	0.0850324	0.336143	0.00266315	11.9473	11.8864	11.9797	11.9714	3949.04	3785.74	11.9171	4038.73	4015.58	11.9755	0.0584014
Pgm3	Phosphoacetylglucosamine mutase	B2RYN0_RAT	0.0283666	0.458165	0.130246	0.0254566	-0.049148	0.706415	0.29021	13.0034	13.0816	13.0289	13.0325	8211.36	8668.9	13.043	8357.53	8378.55	13.0307	-0.0123747
Clip2	CAP-GLY domain containing linker protein 2	G3V949_RAT	0.95301	0.706897	0.130277	NA	NA	NA	NA	13.1721	13.1738	13.1825	13.1239	9230.11	9240.51	13.1729	9296.76	8926.63	13.1535	-0.0194412
Fbxo42	F-box protein 42	D4AE47_RAT	0.117317	0.205381	0.130317	NA	NA	NA	NA	10.7225	10.659	10.6715	10.6947	1689.63	1616.88	10.6911	1631	1657.35	10.6831	-0.00794162
MAST1	non-specific serine/threonine protein kinase;Microtubule-associated serine/threonine-protein kinase 1	A0A8I6AM31_RAT	0.109426	0.353937	0.130345	NA	NA	NA	NA	10.7501	10.806	10.782	10.7634	1722.27	1790.38	10.7783	1760.77	1738.17	10.7727	-0.00563611
Inhca	Inhibitor of carbonic anhydrase	A0A0G2K896_RAT	0.0386986	0.697401	0.130637	0.0217523	-0.100189	0.908434	0.155672	8.78516	8.90528	8.80691	8.80509	441.161	479.464	8.84647	447.863	447.297	8.806	-0.040468
Itih5	Inter-alpha-trypsin inhibitor heavy chain 5	A0A8I5ZZF0_RAT	0.0126305	0.106284	0.130705	-0.0931043	0.0297364	0.201272	0.838574	10.6881	10.5395	10.595	10.5692	1649.88	1488.31	10.6157	1546.76	1519.31	10.5822	-0.0335405
Abi1	Abl-interactor 1;Abl-interactor 1;Abi1 protein;Abl interactor 1	A0A8I6AGM2_RAT	0.220207	0.529768	0.130927	NA	NA	NA	NA	11.9805	11.8835	12.0298	12.1031	4041.13	3778.18	11.9328	4181.47	4399.32	12.0669	0.134069
Mapk10	Stress-activated protein kinase JNK;Stress-activated protein kinase JNK;Mitogen-activated protein kinase 10	A0A0U1RRP0_RAT	0.959298	0.832276	0.131001	NA	NA	NA	NA	12.0173	12.0157	12.0106	12.0783	4145.44	4140.78	12.0165	4126.13	4324.34	12.0448	0.0283183
Zfand2b	AN1-type zinc finger protein 2B	ZFN2B_RAT	0.965842	0.614236	0.131275	NA	NA	NA	NA	10.7452	10.7428	10.7171	10.836	1716.46	1713.63	10.744	1683.32	1827.99	10.7778	0.0337596
Pdcd6ip	Programmed cell death 6-interacting protein	PDC6I_RAT	0.00856966	0.985512	0.131463	0.00032438	-0.0385787	0.99979	0.0743588	12.0897	12.1398	12.09	12.1012	4358.82	4512.71	12.115	4359.8	4393.64	12.0956	-0.0193335
Hmgcll1	hydroxymethylglutaryl-CoA lyase;3-hydroxy-3-methylglutaryl-CoA lyase, cytoplasmic	A0A8I5ZVC0_RAT	0.025692	0.972221	0.131471	0.00465281	0.295641	0.999228	0.0663774	11.5517	11.2397	11.5564	11.5353	3002	2418.14	11.4041	3011.7	2968.09	11.5459	0.141766
Padi2	Protein-arginine deiminase type-2	PADI2_RAT	0.15593	0.365402	0.131479	NA	NA	NA	NA	12.7247	12.8114	12.6701	12.6262	6769.08	7187.93	12.7687	6517.45	6322.08	12.6483	-0.120397
Carm1	Histone-arginine methyltransferase CARM1	D3ZEG8_RAT	0.0469241	0.00771821	0.131515	0.0657587	0.0154269	0.0153769	0.756163	11.5305	11.5781	11.5962	11.5935	2958.15	3057.42	11.5545	3096.11	3090.29	11.5949	0.040397
Galk2	N-acetylgalactosamine kinase	GALK2_RAT	0.165203	0.356136	0.131593	NA	NA	NA	NA	11.1514	11.016	11.0623	11.1355	2274.56	2070.88	11.0853	2138.31	2249.74	11.0994	0.0140807
Wac	WW domain-containing adaptor with coiled-coil	F1LW69_RAT	0.0132525	0.515234	0.131907	-0.0943788	0.219913	0.765002	0.253219	10.2289	9.85016	10.1345	10.0701	1200.05	922.984	10.0519	1124.06	1074.97	10.1026	0.050735
Ctps2	CTP synthase;CTP synthase 2	A0A8L2QRH2_RAT	0.196864	0.196249	0.131939	NA	NA	NA	NA	11.3324	11.3683	11.3683	11.3446	2578.58	2643.56	11.3504	2643.65	2600.58	11.3565	0.0060904
Lyplal1	palmitoyl-protein hydrolase	D3ZFS7_RAT	0.701988	0.270126	0.132215	NA	NA	NA	NA	11.7648	11.804	11.6505	11.9125	3479.72	3575.72	11.7845	3214.77	3854.89	11.7874	0.0029044
Rae1	mRNA export factor	RAE1L_RAT	0.0763514	0.44224	0.132221	NA	NA	NA	NA	11.366	11.2796	11.3294	11.346	2639.43	2485.93	11.3234	2573.29	2603.01	11.3377	0.0142663
Las1l	LAS1-like, ribosome biogenesis factor;LAS1-like, ribosome biogenesis factor	A0A096MJM8_RAT	0.976017	0.0486423	0.132252	0.0925712	-0.00588996	0.0949186	0.989304	9.38789	9.38653	9.48046	9.38064	669.94	669.308	9.38721	714.336	666.581	9.43141	0.0442037
Reep3	Receptor expression-enhancing protein	A0A8I5ZZG2_RAT	0.476454	0.156567	0.132258	NA	NA	NA	NA	11.0555	11.0111	10.9659	11.0565	2128.38	2063.83	11.0335	2000.19	2129.76	11.0119	-0.0215885
Fmnl1	Formin-like 1	A0A0G2JYU6_RAT	0.157552	0.138699	0.132406	NA	NA	NA	NA	11.7227	11.6802	11.6781	11.6997	3379.71	3281.59	11.7016	3276.81	3326.35	11.6889	-0.0126481
Gabarapl2	Gamma-aminobutyric acid receptor-associated protein-like 2	GBRL2_RAT	0.176192	0.642221	0.132655	NA	NA	NA	NA	12.8114	12.865	12.8296	12.7985	7188.13	7460.36	12.8385	7279.14	7124.28	12.8141	-0.0243398
Hacl1	2-hydroxyacyl-CoA lyase;2-hydroxyacyl-CoA lyase;2-hydroxyacyl-CoA lyase 1	A0A8I6ACR4_RAT	0.143725	0.205429	0.13274	NA	NA	NA	NA	10.709	10.6319	10.6425	10.6776	1673.85	1586.74	10.6709	1598.5	1637.92	10.6602	-0.0107334
Them4	Acyl-coenzyme A thioesterase THEM4	THEM4_RAT	0.423859	0.876496	0.132756	NA	NA	NA	NA	12.093	12.054	12.0855	12.1517	4368.82	4252.32	12.0737	4346.06	4550.16	12.119	0.0453133
Septin5	Septin	D3ZDH8_RAT	0.469415	0.575406	0.132826	NA	NA	NA	NA	14.9448	14.9217	14.9627	15.0085	31537.7	31036.3	14.9333	31930.6	32962.8	14.9858	0.0525093
Acox1	Acyl-coenzyme A oxidase	F1M609_RAT	0.349623	0.0338036	0.13293	-0.0862284	-0.00166673	0.0664645	0.998837	10.8614	10.8982	10.7752	10.8965	1860.45	1908.45	10.8799	1752.51	1906.25	10.8371	-0.0427898
Exosc7	Ribosomal RNA-processing protein 42	A0A8I6A842_RAT	0.507325	0.126412	0.133024	NA	NA	NA	NA	10.2211	10.1705	10.1023	10.2166	1193.57	1152.42	10.196	1099.28	1189.91	10.1606	-0.0353581
Vps16	Vacuolar protein sorting-associated protein 16 homolog	A0A8I5ZY36_RAT	0.0184819	0.688744	0.133036	0.00787014	-0.0346777	0.90312	0.16345	11.6724	11.7211	11.6803	11.6864	3263.98	3375.91	11.6969	3281.83	3295.73	11.6833	-0.0136056
Adcyap1r1	ADCYAP receptor type I;Pituitary adenylate cyclase-activating polypeptide type I receptor	A0A8I5ZUV4_RAT	0.0431212	0.248665	0.13367	0.076899	-0.0656828	0.435496	0.541531	10.4373	10.5756	10.5142	10.5099	1386.54	1526.03	10.5081	1462.45	1458.11	10.512	0.00395327
Dcun1d2	DCN1-like protein;Defective in cullin neddylation 1 domain containing 2	A0A0U1RRP2_RAT	0.0465697	0.684111	0.133672	0.0324296	-0.139876	0.900214	0.166546	8.43051	8.59476	8.46294	8.45488	345.013	386.616	8.51497	352.856	350.892	8.45891	-0.0560539
Nme3	Nucleoside diphosphate kinase	G3V816_RAT	0.165678	0.724741	0.133826	NA	NA	NA	NA	11.5046	11.5788	11.486	11.4464	2905.48	3058.84	11.5421	2868.38	2790.66	11.4663	-0.0758015
Mindy2	Ubiquitin carboxyl-terminal hydrolase	A0A8I5ZV90_RAT	0.0947261	0.11068	0.133836	NA	NA	NA	NA	11.229	11.2897	11.2868	11.2708	2400.27	2503.37	11.2596	2498.37	2470.94	11.2788	0.019194
Hnrnpul1	Heterogeneous nuclear ribonucleoprotein U-like 1	D4A962_RAT	0.00257622	0.518044	0.133955	-0.0206196	0.0481318	0.767719	0.256451	11.9547	11.8504	11.9341	11.8986	3969.36	3692.66	11.9035	3913.03	3817.93	11.9164	0.0129239
Tmem30a	Cell cycle control protein	A0A0G2JXG3_RAT	0.0155538	0.348529	0.13397	0.0609144	-0.0785338	0.575586	0.405902	13.854	14.0186	13.9149	13.9401	14807.2	16596.6	13.9387	15445.8	15717.3	13.9276	-0.0111009
Plek	Pleckstrin	A0A0G2K393_RAT	0.220827	0.0239663	0.134174	0.161313	0.0139072	0.0473581	0.973894	11.5814	11.666	11.7427	11.6799	3064.41	3249.52	11.6243	3426.94	3281	11.7117	0.0873315
Tmem130	Transmembrane protein 130	F1LMW0_RAT	0.0209988	0.324863	0.134263	0.0995433	-0.117093	0.54419	0.43509	9.44654	9.68948	9.54609	9.57239	697.739	825.705	9.57312	747.581	761.336	9.5593	-0.0138226
Cd38	ADP-ribosyl cyclase/cyclic ADP-ribose hydrolase 1	A0A8I5ZXC3_RAT	0.137416	0.652723	0.134466	NA	NA	NA	NA	10.8377	10.9653	10.7997	10.7454	1830.05	1999.31	10.9029	1782.53	1716.71	10.7728	-0.130063
Slc39a14	Metal cation symporter ZIP14	A0A8I6ABU1_RAT	0.0712487	0.587948	0.134565	NA	NA	NA	NA	10.1172	9.99595	10.0817	10.1014	1110.63	1021.13	10.0578	1083.68	1098.55	10.0916	0.0337606
Wdr35	WD repeat-containing protein 35	A0A8I5ZVK7_RAT	0.380273	0.823678	0.13499	NA	NA	NA	NA	10.5003	10.4341	10.4836	10.5791	1448.47	1383.51	10.4676	1431.8	1529.72	10.5321	0.0645247
Fkbp15	peptidylprolyl isomerase	A0A8I5ZXY2_RAT	0.31604	0.0763961	0.135105	NA	NA	NA	NA	10.4041	10.4266	10.4448	10.4192	1354.99	1376.36	10.4154	1393.74	1369.29	10.432	0.016639
Prph	Peripherin	A0A8I6AT59_RAT	0.345791	0.931017	0.135271	NA	NA	NA	NA	11.4218	11.4765	11.4168	11.3475	2743.51	2849.43	11.4494	2734.06	2605.81	11.3826	-0.0668041
Ankh	ANKH inorganic pyrophosphate transport regulator	A0A8I6AEF5_RAT	0.497731	0.450587	0.135418	NA	NA	NA	NA	9.18192	9.14704	9.14307	9.21859	580.81	566.935	9.16459	565.378	595.76	9.18132	0.0167367
Stxbp3	Syntaxin binding protein 3	Q99PV2_RAT	0.466132	0.220751	0.135593	NA	NA	NA	NA	10.7942	10.8246	10.7424	10.6832	1775.67	1813.61	10.8095	1713.17	1644.28	10.7131	-0.0963317
Iqsec2	IQ motif and Sec7 domain ArfGEF 2	A0A8I6GKX8_RAT	0.015116	0.39453	0.135682	0.0379765	0.133394	0.633406	0.0102126	13.8264	13.7127	13.8644	13.8461	14526.4	13425.7	13.7707	14913.9	14726.3	13.8553	0.0845949
Pi4ka	1-phosphatidylinositol 4-kinase	A0A140TAJ5_RAT	0.684835	0.560152	0.135895	NA	NA	NA	NA	14.0244	14.0176	14.0146	14.0438	16663.4	16585.2	14.021	16551.1	16889	14.0293	0.00828188
Ehd1	EH domain-containing protein 1	EHD1_RAT	0.0125561	0.894425	0.136068	-0.00390064	-0.0671199	0.988854	0.0568312	11.934	12.0117	11.9301	11.9446	3912.87	4129.38	11.9734	3902.3	3941.67	11.9374	-0.0360151
Habp4	Intracellular hyaluronan-binding protein 4	HABP4_RAT	0.090737	0.100289	0.13622	NA	NA	NA	NA	11.1307	11.2355	11.2324	11.2074	2242.26	2411.13	11.1841	2405.91	2364.62	11.2199	0.0358674
Mta1	Metastasis associated 1	A0A140TA98_RAT	0.0999852	0.099737	0.136228	NA	NA	NA	NA	10.9328	10.9705	10.9706	10.9602	1954.81	2006.59	10.9518	2006.63	1992.24	10.9654	0.0135818
Reep1	Receptor expression-enhancing protein	A0A8I5ZTG4_RAT	0.0649107	0.123133	0.136381	NA	NA	NA	NA	11.8037	11.7431	11.8539	11.8617	3575.04	3427.91	11.7737	3701.53	3721.6	11.8578	0.0840645
Ppp1r9b	Neurabin-2	NEB2_RAT	0.277614	0.720398	0.136715	NA	NA	NA	NA	13.1756	13.1426	13.1864	13.2181	9252.56	9042.82	13.1592	9322.1	9528.9	13.2024	0.0431619
Cct5	T-complex protein 1 subunit epsilon	TCPE_RAT	0.0343668	0.894353	0.136897	0.00335027	-0.0507926	0.988839	0.100865	14.2364	14.292	14.2398	14.2413	19301.7	20060.2	14.2645	19346.6	19366.2	14.2405	-0.0239889
Pip4p2	Type 2 phosphatidylinositol 4,5-bisphosphate 4-phosphatase	PP4P2_RAT	0.0384928	0.326819	0.136964	0.0710426	-0.0830925	0.546827	0.441895	9.64451	9.79911	9.71555	9.71601	800.36	890.892	9.72388	840.759	841.03	9.71578	-0.00809483
Rps28	Small ribosomal subunit protein eS28	RS28_RAT	0.131988	0.867566	0.136975	NA	NA	NA	NA	12.1247	12.0644	12.1182	12.1421	4465.94	4282.96	12.0949	4445.72	4519.9	12.1302	0.035302
Map4	Microtubule-associated protein	A0A0G2JW88_RAT	0.471462	0.241158	0.137017	NA	NA	NA	NA	13.1976	13.23	13.2507	13.187	9394.36	9607.55	13.2139	9746.61	9326.01	13.2192	0.0053591
Tnfrsf21	Tumor necrosis factor receptor superfamily member 21	TNR21_RAT	0.00588297	0.858399	0.137131	0.00959054	-0.105687	0.979949	0.110945	9.98264	10.1414	9.99223	10.0357	1011.75	1129.47	10.0642	1018.5	1049.69	10.0142	-0.0500675
Sfn	Stratifin;Similar to 14-3-3 protein sigma	G3V9A3_RAT	0.00325426	0.0693965	0.137268	-0.136998	0.0199765	0.133977	0.95381	12.2704	12.0369	12.1334	12.0569	4940.31	4202.16	12.1584	4492.76	4260.75	12.0956	-0.0627215
Enpp4	bis(5'-adenosyl)-triphosphatase	F1LTZ5_RAT	0.2131	0.695859	0.137922	NA	NA	NA	NA	11.555	11.6222	11.5758	11.5291	3008.76	3152.28	11.589	3052.53	2955.24	11.5526	-0.0363429
Ttyh2	Protein tweety homolog	D4A4P8_RAT	0.03851	0.308326	0.137984	-0.0399835	0.0432297	0.521587	0.469215	12.209	12.1254	12.1691	12.1686	4734.67	4467.86	12.1678	4605.25	4603.76	12.1688	0.00101649
Dhcr7	7-dehydrocholesterol reductase	A0A8L2R4U0_RAT	0.0235285	0.170484	0.138188	-0.0543893	0.0290537	0.311904	0.706913	10.1527	10.0601	10.0984	10.0892	1138.36	1067.58	10.1072	1096.24	1089.3	10.0938	-0.0134035
Sirt5	NAD-dependent protein deacylase sirtuin-5, mitochondrial	SIR5_RAT	0.0263787	0.622508	0.138344	0.0178609	-0.0595458	0.8575	0.204606	12.0535	12.1376	12.0714	12.0781	4250.84	4506.05	12.0962	4303.8	4323.86	12.0748	-0.0214515
Prrc2b	Proline-rich coiled-coil 2B	D3ZZ51_RAT	0.111685	0.19104	0.138408	NA	NA	NA	NA	8.66368	8.73638	8.72299	8.70021	405.535	426.493	8.70049	422.553	415.934	8.71165	0.0111568
Nme1	Nucleoside diphosphate kinase;Nucleoside diphosphate kinase A	A0A8I6AE98_RAT	0.0397578	0.309424	0.138432	0.0570262	-0.0617903	0.523105	0.469311	13.896	14.0148	13.953	13.953	15244.4	16553	13.9566	15859.1	15859	13.953	-0.00360467
Bzw2	eIF5-mimic protein 1	A0A8I5ZSL9_RAT	0.790329	0.223113	0.138483	NA	NA	NA	NA	12.1962	12.2053	12.2385	12.1744	4692.56	4722.3	12.2007	4832.18	4622.18	12.2068	0.00603903
Gap43	Neuromodulin	NEUM_RAT	0.0255837	0.0275768	0.138484	0.328157	0.0236939	0.0543932	0.982555	15.808	16.1409	16.1362	16.1646	57370.2	72260.8	15.9841	72023.1	73457.4	16.1505	0.166414
Cyp2s1	Cytochrome P450	D4A820_RAT	0.483244	0.00520603	0.13873	0.344282	0.09945	0.010385	0.626407	9.31714	9.23642	9.66142	9.33587	637.88	603.171	9.27735	809.801	646.217	9.50781	0.230465
Pef1	Peflin	A0A8I6AA23_RAT	0.0991507	0.637935	0.138826	NA	NA	NA	NA	13.1642	13.0069	13.1203	13.1617	9179.58	8231.22	13.0877	8904.56	9163.92	13.1412	0.0534933
Gabpa	GA binding protein transcription factor subunit alpha	A0A8I6GML2_RAT	0.946932	0.311122	0.13883	NA	NA	NA	NA	9.06203	9.06616	9.12551	8.99704	534.492	536.026	9.06409	558.537	510.949	9.0627	-0.00139091
Slc29a2	Solute carrier family 29 member 2;Equilibrative nucleoside transporter 2	A0A8L2QET2_RAT	0.246508	0.361816	0.138884	NA	NA	NA	NA	8.96661	9.03117	9.01718	8.96423	500.285	523.183	8.99925	518.132	499.46	8.99094	-0.00830662
Bbs2	Bardet-Biedl syndrome 2;BBSome complex member BBS2	A0A8I6A3J2_RAT	0.258616	0.231443	0.138889	NA	NA	NA	NA	10.258	10.3133	10.3167	10.2687	1224.54	1272.36	10.2859	1275.33	1233.61	10.2929	0.00693454
Cdk11b	Cyclin-dependent kinase 11B	D3ZML3_RAT	0.0656585	0.550466	0.139089	NA	NA	NA	NA	9.42215	9.31471	9.38825	9.40157	686.038	636.806	9.36943	670.109	676.323	9.39493	0.025498
Mettl27	Methyltransferase like 27	A0A8I6AP98_RAT	0.103485	0.476642	0.139145	NA	NA	NA	NA	11.4706	11.354	11.4206	11.4531	2837.8	2617.57	11.4135	2741.22	2803.74	11.437	0.0235003
Rnf123	RING-type E3 ubiquitin transferase	F1LMI7_RAT	0.0493174	0.380918	0.139216	-0.0208424	0.0295511	0.616737	0.387349	12.1086	12.0605	12.0878	12.0901	4416.34	4271.49	12.0848	4352.99	4359.89	12.0889	0.00415425
Add1	Adducin 1	A0A8I5Y1E2_RAT	0.0195986	0.459951	0.139424	-0.0374011	0.0699864	0.708348	0.314238	11.6431	11.5195	11.6057	11.5895	3198.39	2935.79	11.5827	3116.54	3081.72	11.5976	0.0149923
Ankib1	RBR-type E3 ubiquitin transferase	D4A731_RAT	0.0508298	0.839505	0.139466	NA	NA	NA	NA	10.2045	10.1489	10.1989	10.2019	1179.93	1135.35	10.177	1175.39	1177.84	10.2004	0.0234571
Abcc1	Multidrug resistance-associated protein 1	A0A8I6A6N3_RAT	0.148295	0.0718256	0.139769	NA	NA	NA	NA	10.6023	10.6567	10.6707	10.6465	1554.54	1614.25	10.6297	1630.06	1602.9	10.6586	0.0289224
Crat	Carnitine O-acetyltransferase	A0A0H2UI21_RAT	0.153881	0.0160314	0.139838	-0.118538	-0.0191581	0.0318057	0.89877	11.0587	10.9909	10.9401	10.9717	2132.99	2035.09	11.0252	1964.74	2008.25	10.956	-0.0691595
Prkg2	cGMP-dependent protein kinase 2	KGP2_RAT	0.644997	0.329186	0.139979	NA	NA	NA	NA	10.4844	10.469	10.4517	10.5071	1432.57	1417.42	10.4767	1400.46	1455.28	10.4797	0.00291351
Htr1b	5-hydroxytryptamine receptor 1B	5HT1B_RAT	0.0182581	0.018358	0.140043	0.194053	0.0276409	0.036379	0.9238	9.97981	10.174	10.1739	10.2017	1009.77	1155.3	10.0802	1155.15	1177.64	10.1878	0.107648
Inpp1	inositol-1,4-bisphosphate 1-phosphatase	A6INV6_RAT	0.0280818	0.224902	0.140249	0.0276812	-0.0202008	0.399223	0.606685	12.1633	12.2149	12.1909	12.1947	4586.77	4754.01	12.1893	4675.62	4687.9	12.1928	0.00351015
Pak3	Serine/threonine-protein kinase PAK 3	PAK3_RAT	0.0105863	0.564869	0.140294	0.0386064	-0.103642	0.810661	0.241507	13.0835	13.265	13.1221	13.1614	8680.06	9844.08	13.1771	8915.47	9161.7	13.1419	-0.0352377
Tnr	Tenascin R	F1LQ63_RAT	0.181596	0.997046	0.140339	NA	NA	NA	NA	14.1356	14.1702	14.1357	14.1161	17998.8	18435.5	14.153	17999.9	17757.1	14.1259	-0.0270679
Skp1	S-phase kinase-associated protein 1	A0A0G2K4X8_RAT	0.164128	0.130982	0.140433	NA	NA	NA	NA	12.4155	12.4615	12.4656	12.4425	5463.24	5639.98	12.4387	5655.97	5566.34	12.4541	0.0153915
Luc7l	LUC7-like	A0A8I6A458_RAT	0.0578906	0.117826	0.140947	NA	NA	NA	NA	9.72667	9.83883	9.81819	9.80883	847.268	915.766	9.78384	902.755	896.914	9.81352	0.0296716
Nwd2	NACHT and WD repeat domain containing 2	A0A0G2JZT1_RAT	0.115022	0.479013	0.140966	NA	NA	NA	NA	10.8403	10.7906	10.8622	10.878	1833.38	1771.25	10.8156	1861.47	1881.94	10.8701	0.0545019
Exosc6	Exosome component 6	D3ZW38_RAT	0.0513642	0.648658	0.141056	NA	NA	NA	NA	9.60638	9.74646	9.63807	9.63074	779.485	858.966	9.67812	796.8	792.758	9.63441	-0.0437067
Samd14	Sterile alpha motif domain containing 14;Sterile alpha motif domain-containing protein 14	F1LN57_RAT	0.00612581	0.609419	0.141328	0.0309381	-0.0972313	0.847446	0.217848	10.6937	10.8712	10.7246	10.774	1656.22	1873.09	10.7852	1692.12	1751.01	10.7495	-0.0356644
Sde2	Replication stress response regulator SDE2;Replication stress response regulator SDE2;UBL fusion protein SDE2	A0A0G2KA69_RAT	0.0601752	0.0997327	0.141372	NA	NA	NA	NA	10.6314	10.7165	10.7054	10.6975	1586.24	1682.65	10.6746	1669.72	1660.6	10.7014	0.0268585
Asph	Aspartate-beta-hydroxylase	A0A096MJA9_RAT	0.259332	0.860512	0.141385	NA	NA	NA	NA	10.7216	10.7879	10.7318	10.6748	1688.53	1768.03	10.7551	1700.54	1634.65	10.7036	-0.0515695
Pxmp2	Peroxisomal membrane protein 2	A0A0G2KAQ8_RAT	0.0268728	0.922652	0.141532	0.01291	-0.26901	0.994017	0.0988826	8.53467	8.8425	8.54758	8.57349	370.845	459.049	8.69678	374.178	380.959	8.56059	-0.136187
Nolc1	Nucleolar and coiled-body phosphoprotein 1	NOLC1_RAT	0.124274	0.283827	0.141837	NA	NA	NA	NA	11.4952	11.5848	11.557	11.5257	2886.69	3071.67	11.5407	3013.01	2948.39	11.5414	0.000737948
Inppl1	Phosphatidylinositol 3,4,5-trisphosphate 5-phosphatase 2	SHIP2_RAT	0.128912	0.684807	0.141859	NA	NA	NA	NA	8.23317	8.33909	8.26093	8.22214	300.905	323.829	8.2871	306.753	298.614	8.24167	-0.0454326
Slc3a2	Amino acid transporter heavy chain SLC3A2	4F2_RAT	0.038062	0.209774	0.141955	-0.0393884	0.0261856	0.375543	0.640814	14.1565	14.0897	14.1172	14.1159	18261.8	17435.5	14.1235	17769.9	17754.8	14.1165	-0.00698785
Rps24	40S ribosomal protein S24;40S ribosomal protein S24;40S ribosomal protein S24;40S ribosomal protein S24;40S ribosomal protein S24;Small ribosomal subunit protein eS24	A0A0H2UHH9_RAT	0.0620247	0.6463	0.142063	NA	NA	NA	NA	11.1913	11.3218	11.2225	11.2095	2338.44	2559.69	11.258	2389.44	2368.13	11.216	-0.0420055
Acad9	Complex I assembly factor ACAD9, mitochondrial	ACAD9_RAT	0.208704	0.313766	0.142149	NA	NA	NA	NA	12.5177	12.4848	12.4914	12.5132	5864.09	5731.73	12.5013	5758.33	5845.74	12.5023	0.00102711
Arglu1	Arginine and glutamate-rich protein 1	ARGL1_RAT	0.342883	0.0926637	0.142292	NA	NA	NA	NA	13.6916	13.6242	13.8132	13.5967	13230.7	12627.2	13.6583	14393.8	12388.6	13.709	0.050676
Oxsr1	Serine/threonine-protein kinase OSR1	OXSR1_RAT	0.33264	0.969624	0.142305	NA	NA	NA	NA	11.5079	11.5302	11.5087	11.4827	2912.12	2957.57	11.5191	2913.88	2861.74	11.4958	-0.023307
Pnpla8	Calcium-independent phospholipase A2-gamma	PLPL8_RAT	0.774051	0.404278	0.142334	NA	NA	NA	NA	11.7436	11.7366	11.7232	11.7676	3429.01	3412.5	11.7401	3380.99	3486.5	11.7456	0.00546872
Tmppe	Transmembrane protein with metallophosphoesterase domain	A0A8I6A1H4_RAT	0.492746	0.697782	0.142349	NA	NA	NA	NA	8.47125	8.53937	8.5097	8.36859	354.895	372.054	8.50571	364.481	330.519	8.44087	-0.064842
Ambp	Protein AMBP	AMBP_RAT	0.417322	0.554322	0.142516	NA	NA	NA	NA	10.1375	10.1995	10.1826	10.0838	1126.38	1175.89	10.1688	1162.16	1085.23	10.134	-0.0348078
Gja1	Gap junction alpha-1 protein	CXA1_RAT	0.324529	0.289424	0.142539	NA	NA	NA	NA	13.7414	13.8517	13.8601	13.7358	13695.3	14783	13.7976	14870.1	13642	13.7993	0.00170805
Cep97	Centrosomal protein 97	D4AC95_RAT	0.440043	0.123833	0.142938	NA	NA	NA	NA	8.13265	8.17039	8.2091	8.14413	280.654	288.093	8.15164	295.927	282.896	8.17698	0.0253352
Arfip2	ADP-ribosylation factor interacting protein 2;Arfaptin-2	A0A8I6AH89_RAT	0.149076	0.07369	0.14296	NA	NA	NA	NA	11.2005	11.2556	11.2695	11.2454	2353.28	2444.9	11.2283	2468.58	2427.75	11.2575	0.0292172
Rab3gap2	RAB3 GTPase activating non-catalytic protein subunit 2	F1LMT8_RAT	0.00739031	0.9582	0.143075	-0.00106196	-0.0438522	0.998253	0.0736306	12.7989	12.8569	12.7978	12.813	7125.96	7418.28	12.8282	7120.71	7196.19	12.8054	-0.0227285
Ndufaf5	Arginine-hydroxylase NDUFAF5, mitochondrial	NDUF5_RAT	0.007511	0.150443	0.143093	0.0608071	-0.0268277	0.278253	0.76915	11.3164	11.4349	11.3772	11.4081	2550.17	2768.51	11.3769	2659.95	2717.51	11.3927	0.0158556
Uqcr10	Complex III subunit 9	B2RYX1_RAT	0.000229925	0.116851	0.143173	-0.0572588	0.0181256	0.220049	0.849854	14.0707	13.9212	14.0134	13.9393	17206.5	15513.1	13.9979	16536.9	15709.2	13.9768	-0.0210259
Strn	Striatin	A0A8I6AG38_RAT	0.0296586	0.838025	0.143177	0.0129668	0.146845	0.973764	0.052961	12.7333	12.5893	12.7463	12.7361	6809.31	6162.41	12.6631	6870.79	6822.69	12.7412	0.0781187
Csnk2a1	Casein kinase II subunit alpha	CSK21_RAT	0.0728221	0.400168	0.143274	NA	NA	NA	NA	12.5809	12.619	12.5984	12.593	6126.88	6290.6	12.6001	6201.38	6178.12	12.5957	-0.00442009
Sec61a2	SEC61 translocon subunit alpha 2	A0A8I6AA70_RAT	0.407674	0.862463	0.143467	NA	NA	NA	NA	11.8218	11.8803	11.834	11.7445	3620.18	3769.82	11.8514	3650.81	3431.13	11.7899	-0.0614311
Gabbr1	Gamma-aminobutyric acid type B receptor subunit 1	GABR1_RAT	0.0106183	0.788432	0.143501	0.0092615	0.0820225	0.955239	0.0460939	12.9855	12.8919	12.9947	12.9739	8109.82	7600.36	12.9394	8162.04	8044.98	12.9843	0.0449207
Ppid	Peptidyl-prolyl cis-trans isomerase D	PPID_RAT	0.0161783	0.244886	0.143512	0.0646582	-0.0512033	0.429803	0.583892	12.8557	12.995	12.9204	12.9438	7412.3	8163.77	12.927	7752.06	7879.11	12.9321	0.00509415
Mmrn2	Multimerin 2	A0A8I6GHU7_RAT	0.00219884	0.32882	0.143571	-0.0746679	0.085222	0.549517	0.461666	13.2903	13.037	13.2156	13.1222	10017.6	8404.57	13.1692	9512.36	8915.99	13.1696	0.00048099
Ipo9	Importin 9	D4A857_RAT	0.375684	0.14613	0.143664	NA	NA	NA	NA	11.1514	11.1289	11.1141	11.1447	2274.58	2239.42	11.1402	2216.49	2264.08	11.1295	-0.0107252
Ppp1r3g	Protein phosphatase 1, regulatory subunit 3G	M0R4A0_RAT	0.0550017	0.98504	0.144034	NA	NA	NA	NA	9.66258	9.51859	9.66394	9.67279	810.452	733.469	9.59238	811.217	816.208	9.66838	0.0759922
Synpo	Synaptopodin	SYNPO_RAT	0.0925917	0.952446	0.144402	NA	NA	NA	NA	12.9556	12.7685	12.962	13.0031	7943.59	6977.72	12.8651	7979.25	8209.52	12.9827	0.117619
Cyfip1	Cytoplasmic FMR1-interacting protein	D4A8H8_RAT	0.281633	0.682654	0.144421	NA	NA	NA	NA	14.0119	13.9876	14.0027	14.0254	16519.2	16244.1	13.9998	16415.1	16674.7	14.0141	0.0143089
Gabra1	Gamma-aminobutyric acid receptor subunit alpha-1	A0A8I6A7P4_RAT	0.105321	0.699996	0.144532	NA	NA	NA	NA	12.4534	12.5502	12.4759	12.45	5608.55	5997.83	12.5026	5696.78	5595.12	12.463	-0.0396299
Pgs1	CDP-diacylglycerol--glycerol-3-phosphate 3-phosphatidyltransferase	D4A5W8_RAT	0.768782	0.553085	0.144624	NA	NA	NA	NA	12.0528	12.0452	12.0374	12.0843	4248.82	4226.46	12.049	4203.71	4342.38	12.061	0.0120039
Cfl2	Cofilin-2	M0RC65_RAT	0.134258	0.974793	0.144656	NA	NA	NA	NA	12.5232	12.5707	12.5223	12.5044	5886.65	6083.66	12.5472	5882.65	5810.27	12.5133	-0.0338263
Dnajb14	DnaJ homolog subfamily B member 14	A0A0G2JTM9_RAT	0.498881	0.492961	0.144688	NA	NA	NA	NA	11.3983	11.4251	11.4255	11.3693	2699.22	2749.8	11.4118	2750.51	2645.48	11.3977	-0.0141073
Sf3a1	Splicing factor 3A subunit 1	D3ZQM0_RAT	0.110065	0.466156	0.14479	NA	NA	NA	NA	10.897	10.9519	10.9216	10.9059	1906.87	1980.9	10.9247	1939.67	1918.69	10.9138	-0.0109583
Cap1	Adenylyl cyclase-associated protein 1	CAP1_RAT	0.0257181	0.649785	0.145012	-0.0207517	0.0751056	0.877349	0.204034	14.7954	14.6889	14.7747	14.764	28435.8	26412.1	14.7431	28029.7	27823.5	14.7694	0.0262042
Cers1	Ceramide synthase 1	F7F646_RAT	0.522855	0.685822	0.145041	NA	NA	NA	NA	10.961	10.9141	10.9314	11.0382	1993.44	1929.66	10.9378	1952.91	2102.95	10.9858	0.0480129
Dhtkd1	2-oxoadipate dehydrogenase complex component E1	A0A8L2UN65_RAT	0.112926	0.53762	0.145186	NA	NA	NA	NA	8.98146	9.10102	9.02705	8.99178	505.461	549.136	9.04248	521.691	509.092	9.00953	-0.0329504
Thrap3	Thyroid hormone receptor-associated protein 3	TR150_RAT	0.187534	0.642884	0.145305	NA	NA	NA	NA	11.6481	11.7017	11.6667	11.6362	3209.39	3330.83	11.6751	3251.01	3183.12	11.6515	-0.023592
Fhip1b	FHF complex subunit HOOK-interacting protein 1B	A0A8L2UJU3_RAT	0.0372923	0.569507	0.145326	0.0166495	0.0779313	0.814676	0.0234493	9.65879	9.59554	9.67544	9.67347	808.324	773.651	9.62751	817.707	816.591	9.67446	0.0469441
Ablim3	Actin binding LIM protein family, member 3	A0A0G2K875_RAT	0.0929639	0.126423	0.145333	NA	NA	NA	NA	10.2115	10.255	10.2509	10.2414	1185.69	1221.94	10.2334	1218.47	1210.5	10.2461	0.0127363
Hpx	Hemopexin	HEMO_RAT	0.0647391	0.0768148	0.145388	NA	NA	NA	NA	12.7473	12.3887	13.0899	12.3364	6875.73	5362.71	12.5791	8718.71	5171.47	12.7618	0.182646
Smarcc1	SWI/SNF related, matrix associated, actin dependent regulator of chromatin, subfamily c, member 1;SWI/SNF related, matrix associated, actin dependent regulator of chromatin, subfamily c, member 1;SWI/SNF related, matrix associated, actin dependent regulator of chromatin, subfamily c, member 1	A0A0G2K9D6_RAT	0.890249	0.565422	0.146032	NA	NA	NA	NA	13.61	13.6016	13.6447	13.51	12502.8	12430.8	13.6058	12807.9	11665.6	13.5789	-0.0268708
Plekhf1	Pleckstrin homology domain-containing family F member 1	PKHF1_RAT	0.479495	0.00770574	0.146083	-0.234728	-0.0618741	0.0153521	0.703484	8.7472	8.80579	8.51247	8.74392	429.705	447.516	8.7768	365.182	428.728	8.63283	-0.143962
Fcgrt	IgG receptor FcRn large subunit p51	A0A8I6AFJ8_RAT	0.397625	0.246724	0.146415	NA	NA	NA	NA	9.98941	9.93275	9.91137	9.99406	1016.51	977.361	9.96136	962.986	1019.79	9.95331	-0.00805125
Bcl2l1	Bcl-2-like protein 1	B2CL1_RAT	0.169035	0.896674	0.146438	NA	NA	NA	NA	10.4693	10.5698	10.4786	10.4287	1417.63	1519.97	10.5204	1426.83	1378.31	10.4539	-0.0665608
Dgkh	Diacylglycerol kinase	A0A8I5ZJG9_RAT	0.0603839	0.690046	0.146517	NA	NA	NA	NA	12.0531	11.9773	12.0375	12.0435	4249.65	4031.98	12.0157	4203.89	4221.43	12.0405	0.0248169
GPI	Glucose-6-phosphate isomerase	G6PI_BOVIN	0.0149338	0.609573	0.146548	0.0316464	-0.097751	0.847567	0.228877	13.367	13.5259	13.3986	13.4282	10564.9	11795.2	13.4486	10799.2	11022.5	13.4135	-0.035164
Uck1	Uridine-cytidine kinase	B5DF24_RAT	0.0754	0.350967	0.14675	NA	NA	NA	NA	11.1335	11.2311	11.1836	11.1696	2246.48	2403.73	11.1831	2325.93	2303.53	11.1766	-0.00645461
Xpr1	Solute carrier family 53 member 1	A0A8I6ABE7_RAT	0.00549276	0.31927	0.146795	0.0349032	-0.0377427	0.536606	0.484775	10.1889	10.2925	10.2238	10.2547	1167.25	1254.13	10.2416	1195.83	1221.75	10.2394	-0.0022662
Opalin	Opalin	Q56A26_RAT	0.225856	0.314623	0.146857	NA	NA	NA	NA	12.1402	11.9582	11.9897	12.1178	4513.93	3978.98	12.052	4066.85	4444.49	12.0552	0.00312663
Hap1	Huntingtin-associated protein 1	A0A0G2K342_RAT	0.0275171	0.444424	0.147133	0.111495	-0.191587	0.691335	0.349233	10.8102	11.1444	10.9217	10.9529	1795.54	2263.66	10.987	1939.8	1982.16	10.9374	-0.0496198
Tmem121b	Transmembrane protein 121B	M0R697_RAT	0.0644846	0.810266	0.147151	NA	NA	NA	NA	10.4389	10.2206	10.4664	10.4873	1388.14	1193.2	10.3339	1414.84	1435.44	10.4769	0.142988
Cyp51a1	Lanosterol 14-alpha demethylase	CP51A_RAT	0.0182145	0.414077	0.147173	-0.0333878	0.0515216	0.656694	0.377907	11.4551	11.3541	11.4217	11.4056	2807.47	2617.65	11.4054	2743.24	2712.82	11.4136	0.00820568
Ntrk3	Neurotrophic receptor tyrosine kinase 3	A0A8I6ALQ4_RAT	0.0122051	0.061068	0.147754	0.17868	0.371442	0.118407	0.000721476	9.94252	9.69718	10.1212	10.0686	984.004	830.12	9.82506	1113.74	1073.88	10.0951	0.270092
Ephx4	Epoxide hydrolase 4	A0A8I5ZZC4_RAT	0.0652163	0.737772	0.147827	NA	NA	NA	NA	9.29002	9.13326	9.2624	9.27757	625.999	561.544	9.21376	614.128	620.622	9.27	0.056239
Amdhd2	N-acetylglucosamine-6-phosphate deacetylase	A0A8I6A4U1_RAT	0.706107	0.159452	0.147861	NA	NA	NA	NA	9.56232	9.54818	9.50868	9.57265	756.042	748.669	9.55527	728.447	761.475	9.54102	-0.0142488
Rala	RAS like proto-oncogene A;Ras-related protein Ral-A	A0A8L2Q942_RAT	0.107082	0.0168411	0.147956	-0.148543	-0.0255815	0.0333986	0.887717	12.7508	12.6535	12.6023	12.6279	6892.42	6442.94	12.703	6218.08	6329.7	12.6151	-0.0878252
Pcca	Propionyl-CoA carboxylase alpha chain, mitochondrial;Propionyl-CoA carboxylase alpha chain, mitochondrial;Propionyl-CoA carboxylase alpha chain, mitochondrial;Propionyl-CoA carboxylase alpha chain, mitochondrial	A0A8I5YBZ6_RAT	0.140831	0.874458	0.148096	NA	NA	NA	NA	11.4698	11.5483	11.478	11.4476	2836.26	2994.82	11.5095	2852.54	2792.99	11.4629	-0.0466557
Edil3	EGF like repeats and discoidin domains 3	A0A8I6B273_RAT	0.0123653	0.402272	0.148169	-0.0469116	0.0690902	0.642721	0.392729	9.66003	9.51254	9.61312	9.58163	809.021	730.396	9.58817	783.138	766.226	9.59746	0.0092911
Slc16a1	Solute carrier family 16 member 1;Monocarboxylate transporter 1	A0A8I6AI36_RAT	0.0618425	0.701774	0.148577	NA	NA	NA	NA	11.2762	11.3914	11.2532	11.244	2480.06	2686.35	11.3349	2440.96	2425.42	11.2486	-0.086314
Phldb1	Pleckstrin homology-like domain, family B, member 1;Pleckstrin homology-like domain, family B, member 1;Pleckstrin homology-like domain, family B, member 1;Pleckstrin homology-like domain, family B, member 1;Pleckstrin homology-like domain, family B, member 1	A0A0G2JV32_RAT	0.030506	0.785466	0.148689	-0.00986342	-0.0852404	0.953975	0.0486561	10.3273	10.4091	10.3175	10.3239	1284.8	1359.74	10.3688	1276.05	1281.73	10.3207	-0.0481278
Atp5f1c	ATP synthase subunit gamma;ATP synthase subunit gamma;ATP synthase subunit gamma, mitochondrial	A0A8I5YBP6_RAT	0.0638366	0.064803	0.14886	NA	NA	NA	NA	15.6526	15.5936	15.5938	15.599	51511.3	49447.1	15.6234	49454.9	49633.1	15.5964	-0.0269801
Cdh10	Cadherin 10	F1LR98_RAT	0.0825163	0.765899	0.149218	NA	NA	NA	NA	10.2543	10.119	10.2317	10.254	1221.4	1112.07	10.1883	1202.43	1221.14	10.2429	0.0546532
Tbc1d22b	TBC domain-containing protein	A6JJV3_RAT	0.00490508	0.798494	0.149475	0.0203995	-0.145498	0.959395	0.147423	9.79101	10.0328	9.81141	9.88728	885.908	1047.53	9.91696	898.524	947.041	9.84985	-0.0671091
Aass	Aminoadipate-semialdehyde synthase;Alpha-aminoadipic semialdehyde synthase, mitochondrial	A0A8I5ZV58_RAT	0.487254	0.460808	0.149573	NA	NA	NA	NA	11.3016	11.3294	11.3311	11.2762	2524.2	2573.27	11.3156	2576.36	2480.15	11.3039	-0.0116405
Farp2	FERM, ARH/RhoGEF and pleckstrin domain protein 2;FERM, ARH/RhoGEF and pleckstrin domain protein 2	A0A8I6GJU1_RAT	0.180144	0.736614	0.149584	NA	NA	NA	NA	10.1187	10.2291	10.0914	10.0334	1111.78	1200.25	10.1749	1090.94	1048.01	10.0627	-0.112257
Grm4	Metabotropic glutamate receptor 4	GRM4_RAT	0.945078	0.475153	0.14959	NA	NA	NA	NA	12.9824	12.9787	13.021	12.9058	8092.86	8072.14	12.9806	8311.84	7673.95	12.9645	-0.0160839
Skic8	Superkiller complex protein 8	SKI8_RAT	0.61247	0.853238	0.149761	NA	NA	NA	NA	11.4739	11.4835	11.4704	11.4407	2844.3	2863.28	11.4787	2837.42	2779.73	11.4556	-0.0230433
Gabrb1	Gamma-aminobutyric acid receptor subunit beta-1	GBRB1_RAT	0.137169	0.24414	0.150076	NA	NA	NA	NA	12.5439	12.6428	12.6208	12.5844	5971.63	6395.13	12.5942	6298.36	6141.7	12.6027	0.00852573
Trak2	Trafficking kinesin protein 2;Trafficking kinesin-binding protein 2	A0A0G2K434_RAT	0.0153331	0.61499	0.150097	0.0308427	0.157741	0.851767	0.0291235	9.04459	8.888	9.07543	9.04574	528.072	473.756	8.96842	539.483	528.494	9.06066	0.0922446
Usp32	ubiquitinyl hydrolase 1	A0A8I6A5X2_RAT	0.894529	0.707119	0.150152	NA	NA	NA	NA	12.9239	12.9205	12.9142	12.9643	7770.99	7752.57	12.9222	7718.85	7991.7	12.9394	0.0172739
Creb1	cAMP responsive element binding protein 1;Cyclic AMP-responsive element-binding protein 1	A0A8I6A7B3_RAT	0.0350075	0.0413348	0.150455	0.186557	0.00416619	0.080961	0.998575	10.5441	10.7374	10.7306	10.7415	1493.07	1707.13	10.6439	1699.18	1712.06	10.7361	0.092137
Slc13a5	Solute carrier family 13 member 5;Solute carrier family 13 member 5;Solute carrier family 13 member 5;Na(+)/citrate cotransporter	A0A0H2UHM2_RAT	0.308563	0.350266	0.150717	NA	NA	NA	NA	10.7121	10.7783	10.7727	10.7055	1677.48	1756.25	10.7456	1749.49	1669.9	10.7395	-0.00603758
Galnt13	Polypeptide N-acetylgalactosaminyltransferase;Polypeptide N-acetylgalactosaminyltransferase 13	A0A8L2QKT0_RAT	0.0575237	0.50738	0.150829	NA	NA	NA	NA	9.21512	9.40536	9.27962	9.26924	594.33	678.105	9.31338	621.504	617.047	9.27444	-0.0389381
Nubp1	Cytosolic Fe-S cluster assembly factor NUBP1	NUBP1_RAT	0.0153063	0.927144	0.150928	-0.00358431	0.077542	0.994692	0.10837	10.8223	10.722	10.8188	10.7995	1810.71	1689.04	10.773	1806.21	1782.31	10.8092	0.0361386
Agl	Glycogen debranching enzyme	D4AEH9_RAT	0.0391484	0.759913	0.150957	-0.0114577	-0.0889871	0.942358	0.0463709	11.2251	11.3054	11.2136	11.2164	2393.76	2530.85	11.2658	2374.82	2379.46	11.215	-0.0507809
Ggct	Gamma-glutamyl cyclotransferase	D3ZPV8_RAT	0.423236	0.443497	0.151033	NA	NA	NA	NA	10.6934	10.659	10.6605	10.7145	1655.95	1616.93	10.6763	1618.61	1680.31	10.6878	0.011433
Ogfr	Opioid growth factor receptor	A0A0G2K5D6_RAT	0.0200554	0.351946	0.151436	-0.022675	0.0272847	0.580026	0.458811	13.212	13.153	13.1894	13.1803	9489.06	9108.39	13.1828	9341.09	9282.29	13.1848	0.00200971
Sugp2	SURP and G patch domain containing 2	A0A8I6A138_RAT	0.0282649	0.0588173	0.151565	0.0636878	-0.0037199	0.114175	0.991759	10.8724	10.9472	10.9361	10.9435	1874.66	1974.41	10.9103	1959.27	1969.33	10.9398	0.029504
Acot7	Acyl-CoA thioesterase 7;Acyl-CoA thioesterase 7;Cytosolic acyl coenzyme A thioester hydrolase	A0A8I6ACH7_RAT	0.0168321	0.774009	0.151931	0.00951218	-0.0588287	0.948928	0.160525	13.8154	13.8988	13.8249	13.84	14416.1	15274.1	13.8577	14511.5	14663.8	13.8325	-0.0252413
Adap2	ArfGAP with dual PH domains 2;Arf-GAP with dual PH domain-containing protein 2	D3ZQG5_RAT	0.203014	0.182341	0.152015	NA	NA	NA	NA	8.11383	8.18975	8.19348	8.1481	277.016	291.985	8.15229	292.74	283.676	8.17097	0.0186814
Vps9d1	VPS9 domain containing 1	A0A8J8XTW6_RAT	0.307851	0.771873	0.152079	NA	NA	NA	NA	8.53684	8.48564	8.52241	8.57385	371.403	358.452	8.51147	367.706	381.054	8.54836	0.0368945
Arhgef1	Rho guanine nucleotide exchange factor 1	A0A0G2JU01_RAT	0.1206	0.533929	0.152232	NA	NA	NA	NA	10.1288	10.1817	10.1496	10.1338	1119.64	1161.47	10.1555	1135.91	1123.48	10.1417	-0.0138033
Ewsr1	EWS RNA-binding protein 1	A0A0G2K850_RAT	0.167641	0.585763	0.152274	NA	NA	NA	NA	12.3774	12.2594	12.3315	12.3868	5320.61	4902.82	12.3196	5153.92	5355.51	12.3594	0.0398063
Rbbp6	RB binding protein 6, ubiquitin ligase;RB binding protein 6, ubiquitin ligase	A0A8I6AI92_RAT	0.88948	0.985657	0.152279	NA	NA	NA	NA	9.17926	9.16892	9.17792	9.01411	579.738	575.597	9.1741	579.201	517.032	9.09834	-0.075758
Agt	Angiotensinogen	ANGT_RAT	0.0506782	0.544332	0.152295	NA	NA	NA	NA	10.5692	10.8061	10.6404	10.6359	1519.34	1790.44	10.6925	1596.2	1591.18	10.6382	-0.054362
Mtus2	Microtubule associated scaffold protein 2	A0A0G2K4U7_RAT	0.160881	0.0787813	0.152444	NA	NA	NA	NA	10.8373	10.7629	10.743	10.7761	1829.62	1737.61	10.8006	1713.86	1753.61	10.7597	-0.0409186
Ppp5c	Serine/threonine-protein phosphatase;Serine/threonine-protein phosphatase 5	A0A8I5ZS45_RAT	0.00623631	0.819383	0.152477	0.00870656	-0.0698663	0.967377	0.144282	12.3723	12.4841	12.3811	12.4142	5302.09	5728.99	12.4293	5334.18	5458.16	12.3977	-0.0315658
Lama1	Laminin subunit alpha 1	D4A409_RAT	0.00492803	0.0643529	0.152511	-0.274662	0.0220002	0.124564	0.985243	10.7955	10.3601	10.5208	10.3821	1777.33	1314.3	10.5942	1469.22	1334.5	10.4531	-0.141028
Eif3k	Eukaryotic translation initiation factor 3 subunit K	A0A8I5ZX76_RAT	0.319565	0.986513	0.152693	NA	NA	NA	NA	11.698	11.6216	11.6993	11.7797	3322.49	3151.1	11.6603	3325.45	3515.91	11.7401	0.0797196
Cobll1	Cordon-bleu WH2 repeat protein-like 1	A0A8I5ZL13_RAT	0.0625149	0.233559	0.152922	NA	NA	NA	NA	10.7712	10.6602	10.7016	10.7094	1747.61	1618.28	10.7168	1665.28	1674.4	10.7055	-0.0112754
Slc2a5	Solute carrier family 2, facilitated glucose transporter member 5;Solute carrier family 2, facilitated glucose transporter member 5;Solute carrier family 2, facilitated glucose transporter member 5;Solute carrier family 2, facilitated glucose transporter member 5	A0A0G2JT43_RAT	0.808172	0.53074	0.152939	NA	NA	NA	NA	9.95943	9.98331	10.0213	9.84272	995.606	1012.22	9.97142	1039.21	918.237	9.93476	-0.0366604
Tubgcp3	Tubulin, gamma complex associated protein 3;Tubulin, gamma complex associated protein 3	A0A0G2JUU7_RAT	0.00899288	0.258726	0.153016	0.0408796	-0.0327814	0.450513	0.594419	9.92986	10.0294	9.97074	9.99663	975.404	1045.09	9.98049	1003.44	1021.61	9.98374	0.00324869
Ahctf1	AT hook containing transcription factor 1	A0A0G2K160_RAT	0.0738811	0.721219	0.153075	NA	NA	NA	NA	9.88798	9.84185	9.87902	9.88449	947.498	917.679	9.8651	941.635	945.211	9.88176	0.0166645
Srcin1	SRC kinase signaling inhibitor 1	A0A8I5ZQE0_RAT	0.0748495	0.395417	0.15328	NA	NA	NA	NA	10.5193	10.4286	10.477	10.488	1467.66	1378.2	10.4746	1425.23	1436.2	10.4825	0.0078716
Tsr2	Pre-rRNA-processing protein TSR2 homolog	A0A8I5ZLR7_RAT	0.0372788	0.611771	0.153288	0.0309825	-0.0943162	0.849278	0.242034	11.6888	11.8208	11.7197	11.7264	3301.18	3617.45	11.7563	3372.84	3388.52	11.7231	-0.0331719
Ppcdc	Phosphopantothenoylcysteine decarboxylase	A0A0G2KAU5_RAT	0.858664	0.683743	0.153343	NA	NA	NA	NA	10.1467	10.1567	10.1239	10.2491	1133.62	1141.49	10.1517	1115.8	1216.98	10.1878	0.0361184
Adss2	Adenylosuccinate synthetase isozyme 2	D4AEP0_RAT	0.0130333	0.78081	0.153461	0.00597962	-0.038182	0.951956	0.160247	12.5984	12.6549	12.6044	12.6167	6201.6	6449.01	12.6269	6227.36	6280.57	12.6106	-0.0163641
Acadl	Long-chain specific acyl-CoA dehydrogenase, mitochondrial	ACADL_RAT	0.267102	0.480087	0.15356	NA	NA	NA	NA	12.5137	12.5521	12.4895	12.4576	5848.09	6005.76	12.5331	5750.57	5624.67	12.4736	-0.0594589
Senp7	SUMO specific peptidase 7;SUMO specific peptidase 7;SUMO specific peptidase 7;SUMO specific peptidase 7;Sentrin-specific protease 7	A0A8I5ZQB4_RAT	0.420857	0.245869	0.153574	NA	NA	NA	NA	8.50629	8.59783	8.63911	8.49821	363.62	387.441	8.55279	398.686	361.589	8.57038	0.0175892
Ndufa13	NADH dehydrogenase [ubiquinone] 1 alpha subcomplex subunit 13	F1LZC5_RAT	0.0100928	0.636177	0.153629	0.0411485	-0.1373	0.867633	0.22869	13.4971	13.7345	13.5383	13.5972	11562	13630.2	13.6207	11896.6	12392.9	13.568	-0.0526526
D430041D05Rikl	RIKEN cDNA D430041D05 gene	A0A8I6GJS5_RAT	0.0166168	0.640871	0.153704	0.0267883	0.144581	0.871026	0.0331457	10.6913	10.5466	10.7181	10.6912	1653.54	1495.72	10.6208	1684.53	1653.38	10.7047	0.0839335
Wdr1	WD repeat-containing protein 1	WDR1_RAT	0.0184371	0.475629	0.153785	0.0455139	-0.0849865	0.725035	0.340286	15.1558	15.3134	15.2013	15.2284	36505.4	40717.3	15.2367	37675.5	38388	15.2149	-0.0218221
Trim3	RING-type E3 ubiquitin transferase	A0A8I5ZWR8_RAT	0.125339	0.514353	0.154215	NA	NA	NA	NA	11.2434	11.277	11.2575	11.247	2424.37	2481.58	11.2603	2448.12	2430.44	11.2522	-0.00807598
Kit	Mast/stem cell growth factor receptor	A0A0G2JTL4_RAT	0.700472	0.175492	0.154227	NA	NA	NA	NA	10.9772	10.9977	11.0505	10.9618	2015.92	2044.74	10.9875	2120.9	1994.51	11.0068	0.0193215
Oplah	5-oxoprolinase (ATP-hydrolysing);5-oxoprolinase (ATP-hydrolysing);5-oxoprolinase (ATP-hydrolysing);5-oxoprolinase	A0A8I5ZZD3_RAT	0.63733	0.0810858	0.154232	NA	NA	NA	NA	11.329	11.3197	11.3644	11.3146	2572.59	2556.02	11.3244	2636.47	2546.99	11.3397	0.0153473
Aven	Apoptosis and caspase activation inhibitor	A0A8I6AHX5_RAT	0.438629	0.106346	0.154283	NA	NA	NA	NA	10.1822	10.2225	10.2678	10.2019	1161.88	1194.79	10.2025	1232.89	1177.84	10.2353	0.0327146
Slc9a1	Sodium/hydrogen exchanger 1	SL9A1_RAT	0.0481525	0.421046	0.154433	0.0284406	-0.0436485	0.664813	0.392336	11.0027	11.0746	11.0311	11.031	2051.8	2156.75	11.0391	2092.65	2092.48	11.0311	-0.00805269
Coq8b	Atypical kinase COQ8B, mitochondrial	COQ8B_RAT	0.654896	0.194159	0.154463	NA	NA	NA	NA	10.7966	10.7738	10.7294	10.8111	1778.69	1750.75	10.7852	1697.68	1796.71	10.7708	-0.0143993
Scg2	Secretogranin-2	A0A8I6A821_RAT	0.01163	0.772982	0.1545	0.0487452	-0.297584	0.948463	0.165015	12.589	13.0408	12.6377	12.7432	6161.08	8426.95	12.8325	6372.81	6856.28	12.6914	-0.141071
Ranbp6	RAN binding protein 6	D4A634_RAT	0.0816295	0.851305	0.154513	NA	NA	NA	NA	11.2279	11.2851	11.222	11.2136	2398.54	2495.42	11.2568	2388.61	2374.87	11.2178	-0.0389846
Ube3a	Ubiquitin-protein ligase E3A	F1M7B8_RAT	0.0888898	0.809361	0.154866	NA	NA	NA	NA	11.6711	11.6211	11.6642	11.6729	3261.1	3149.89	11.6463	3245.5	3265.05	11.6686	0.0222337
Slco1c1	Solute carrier organic anion transporter family member;Solute carrier organic anion transporter family member;Solute carrier organic anion transporter family member 1C1	A0A8I6GJ93_RAT	0.181388	0.73525	0.154871	NA	NA	NA	NA	9.96151	9.86424	9.93728	9.98674	997.045	932.036	9.9137	980.433	1014.63	9.96222	0.0485226
Vps18	Vacuolar protein sorting-associated protein 18 homolog	B5DFJ4_RAT	0.284594	0.782625	0.154913	NA	NA	NA	NA	11.1918	11.2141	11.1975	11.1776	2339.26	2375.58	11.203	2348.48	2316.31	11.1876	-0.0153959
Manba	Beta-mannosidase	MANBA_RAT	0.407966	0.794153	0.154929	NA	NA	NA	NA	8.80452	8.86127	8.82231	8.7394	447.119	465.061	8.83317	452.669	427.388	8.78145	-0.0517209
Capzb	F-actin-capping protein subunit beta	CAPZB_RAT	0.200465	0.978226	0.154982	NA	NA	NA	NA	13.7916	13.73	13.7929	13.8284	14180.5	13587.4	13.7611	14193.2	14547.2	13.8108	0.0496623
Rapgef1	Rap guanine nucleotide exchange factor 1	A0A8I5ZQV4_RAT	0.0630369	0.305952	0.155142	NA	NA	NA	NA	9.62388	9.66999	9.64872	9.64561	788.999	814.624	9.64712	802.701	800.976	9.64717	4.82074e-05
Slc35g2	Solute carrier family 35 member G2	S35G2_RAT	0.0342504	0.878838	0.155217	0.0162888	-0.20244	0.98532	0.127949	9.76022	9.9959	9.77651	9.79346	867.201	1021.09	9.88287	877.048	887.41	9.78501	-0.0978578
Elac2	Zinc phosphodiesterase ELAC protein 2	A0A8I6AHK2_RAT	0.604585	0.344348	0.15523	NA	NA	NA	NA	10.0208	10.0422	10.0602	9.99698	1038.84	1054.42	10.0315	1067.64	1021.86	10.0289	-0.0026049
Atp8a2	Phospholipid-transporting ATPase	A0A8I5ZQP3_RAT	0.547099	0.687266	0.155367	NA	NA	NA	NA	10.7821	10.8102	10.8009	10.7338	1760.94	1795.59	10.7963	1783.99	1702.87	10.7677	-0.0285401
Prkci	Protein kinase C iota type	KPCI_RAT	0.0118752	0.726795	0.155368	0.0127413	0.087295	0.925359	0.0442304	10.0197	9.92255	10.0324	10.0098	1038.08	970.474	9.97194	1047.29	1031.01	10.0212	0.0492447
Ephx2	Bifunctional epoxide hydrolase 2	HYES_RAT	0.434804	0.0302183	0.155519	-0.346782	-0.0332414	0.0595234	0.970538	9.62321	9.50285	9.27643	9.46961	788.633	725.512	9.56429	620.131	708.986	9.37625	-0.188035
Pex6	Peroxisomal ATPase PEX6	PEX6_RAT	0.453129	0.409589	0.155604	NA	NA	NA	NA	10.1149	10.0796	10.076	10.1366	1108.9	1082.05	10.0973	1079.39	1125.66	10.1066	0.00925967
Mrps11	Mitochondrial ribosomal protein S11	A0A8I6AH33_RAT	0.389634	0.0547159	0.155717	NA	NA	NA	NA	9.86195	9.91075	9.97391	9.9075	930.557	962.57	9.88656	1005.65	960.404	9.94109	0.0545311
Tinagl1	Tubulointerstitial nephritis antigen-like 1	A0A0G2K1S8_RAT	0.0126645	0.0290587	0.155732	-0.46165	-0.0476918	0.057273	0.965348	9.47355	8.93904	9.0119	8.89135	710.922	490.816	9.23091	516.24	474.857	8.95288	-0.278026
Galk1	galactokinase	A0A8I6ARU6_RAT	0.173346	0.123517	0.15575	NA	NA	NA	NA	11.9129	11.8675	11.8613	11.8829	3855.99	3736.56	11.8904	3720.54	3776.75	11.8722	-0.0182169
Mrpl47	Large ribosomal subunit protein uL29m	F7EW23_RAT	0.00908949	0.884488	0.155772	0.00793354	-0.103695	0.986657	0.126868	9.16019	9.31187	9.16813	9.20817	572.128	635.553	9.23802	575.283	591.475	9.18829	-0.0497343
Parva	Parvin, alpha;Parvin, alpha;Parvin, alpha;Alpha-parvin	A0A8I6AA82_RAT	0.0261489	0.382143	0.155794	-0.0380682	0.0503711	0.618253	0.437401	9.87592	9.77524	9.83785	9.82561	939.611	876.275	9.82646	915.142	907.41	9.83174	0.00528633
Nadk2	NAD kinase 2, mitochondrial;NAD kinase 2, mitochondrial	A0A8I5ZQT4_RAT	0.0108333	0.699928	0.156092	0.012899	-0.0553818	0.909957	0.200207	11.1635	11.2539	11.1764	11.1985	2293.77	2442.14	11.2094	2314.37	2350.17	11.1875	-0.0219073
Crip1	Cysteine rich protein 1;Cysteine-rich protein 1	A0A8I6A364_RAT	0.11969	0.683794	0.156113	NA	NA	NA	NA	9.27148	9.5489	9.34261	9.26379	618.007	749.043	9.41685	649.242	614.721	9.30374	-0.113111
Abhd3	Abhydrolase domain containing 3, phospholipase	D4A3D4_RAT	0.506825	0.29533	0.156164	NA	NA	NA	NA	10.9201	10.9437	10.9575	10.9088	1937.61	1969.6	10.9319	1988.59	1922.48	10.9333	0.00142246
Dync1li1	Dynein light intermediate chain;Cytoplasmic dynein 1 light intermediate chain 1	G3V7G0_RAT	0.106107	0.089866	0.156185	NA	NA	NA	NA	12.5073	12.5362	12.5377	12.5309	5822.02	5939.6	12.5218	5945.8	5918.03	12.5343	0.0124824
Lman2	Lectin, mannose-binding 2	A0A8I5ZK50_RAT	0.31469	0.344277	0.156471	NA	NA	NA	NA	10.9766	10.9509	10.9524	10.9785	2015.08	1979.44	10.9638	1981.58	2017.66	10.9655	0.00170198
Dnajb12	DnaJ heat shock protein family (Hsp40) member B12	F7F4L4_RAT	0.00223087	0.793837	0.15665	0.0156263	0.137539	0.957497	0.0546589	10.9254	10.7261	10.941	10.8636	1944.82	1693.83	10.8292	1966	1863.26	10.9029	0.0736617
Hnrnpa1	Heterogeneous nuclear ribonucleoprotein A1	A0A8I6ALC1_RAT	0.0182867	0.628719	0.156669	0.0293082	-0.0940809	0.862151	0.239246	13.4925	13.6428	13.5218	13.5487	11525.4	12790.4	13.5696	11762	11983	13.5353	-0.0342788
Timm44	Mitochondrial import inner membrane translocase subunit TIM44	A0A8I5ZV20_RAT	0.45149	0.0642474	0.156764	NA	NA	NA	NA	13.2131	13.1606	13.0807	13.1696	9496.05	9156.68	13.1871	8663	9214.16	13.1258	-0.0612691
Hid1	HID1 domain containing	D4A0C3_RAT	0.286599	0.684218	0.156783	NA	NA	NA	NA	11.1978	11.1732	11.1885	11.2105	2348.97	2309.19	11.1855	2333.84	2369.76	11.1996	0.0140042
Ube2v1	Similar to ubiquitin-conjugating enzyme E2 variant 1	A0A8I6ATW2_RAT	0.093124	0.0595867	0.156789	NA	NA	NA	NA	12.4674	12.3273	12.3092	12.3349	5663.16	5139.14	12.3991	5074.93	5166.24	12.3221	-0.076957
Sec62	Translocation protein SEC62	A0A8I6A8V9_RAT	0.923434	0.801107	0.156823	NA	NA	NA	NA	10.9925	10.9881	11.0039	10.9066	2037.32	2031.15	10.9903	2053.61	1919.65	10.9561	-0.0341613
Trappc6b	Trafficking protein particle complex subunit 6B	D3ZES2_RAT	0.220193	0.855501	0.156877	NA	NA	NA	NA	11.4589	11.497	11.4644	11.44	2814.88	2890.27	11.478	2825.81	2778.38	11.4523	-0.0257611
C4bpa	Complement component 4 binding protein, alpha;Complement component 4 binding protein, alpha;C4b-binding protein alpha chain	A0A8I5ZSA2_RAT	9.69941e-05	0.520825	0.156919	-0.0586709	0.126927	0.770391	0.311934	9.46489	9.05511	9.40622	9.18203	706.668	531.935	9.2745	678.506	580.855	9.29848	0.0239778
Gtf2b	Transcription initiation factor IIB	TF2B_RAT	0.626765	0.219758	0.15712	NA	NA	NA	NA	11.7252	11.6928	11.8079	11.64	3385.63	3310.43	11.7091	3585.45	3191.53	11.7264	0.0173288
Farsb	Phenylalanine--tRNA ligase beta subunit	Q68FT7_RAT	0.114581	0.0850543	0.157195	NA	NA	NA	NA	11.5101	11.5578	11.5624	11.5499	2916.71	3014.75	11.5342	3024.35	2998.25	11.5562	0.0219994
Esyt1	Extended synaptotagmin 1	A0A0G2JXJ7_RAT	0.0119411	0.352296	0.157247	-0.0574083	0.0673343	0.58048	0.476808	11.5129	11.3497	11.4555	11.4171	2922.37	2609.81	11.4336	2808.36	2734.51	11.4364	0.00278487
Golm2	Protein GOLM2	A0A8I5ZPQ9_RAT	0.0609731	0.173532	0.157485	NA	NA	NA	NA	11.5538	11.7281	11.6785	11.6694	3006.44	3392.49	11.6436	3277.8	3257.21	11.674	0.0303608
C1h11orf58	Small acidic protein	A0A8I6AVK1_RAT	0.058426	0.621262	0.157735	NA	NA	NA	NA	9.67187	9.97883	9.74959	9.73719	815.685	1009.08	9.8335	860.834	853.467	9.7434	-0.0900933
Iars1	isoleucine--tRNA ligase	F1LS86_RAT	0.0445128	0.526627	0.157827	-0.0284451	0.0626066	0.775918	0.309779	14.0872	13.9938	14.0587	14.0564	17404.3	16314	14.0412	17064.5	17037.6	14.0576	0.0163266
Gorab	RAB6-interacting golgin	A0A8I6AFD7_RAT	0.527793	0.563097	0.158456	NA	NA	NA	NA	9.13409	9.21258	9.20593	9.03287	561.869	593.283	9.17387	590.556	523.798	9.12199	-0.0518761
Gsta3	Glutathione S-transferase alpha-3	GSTA3_RAT	0.242196	0.102319	0.158462	NA	NA	NA	NA	13.894	13.8211	13.7909	13.843	15223.5	14472.8	13.858	14173.2	14695	13.8172	-0.0407999
Lig3	DNA ligase	A0A096MKE9_RAT	0.67056	0.264535	0.158548	NA	NA	NA	NA	11.0733	11.1033	11.1528	11.0397	2154.68	2200.01	11.0884	2276.81	2105.15	11.0974	0.00900953
Hist3h2ba	Histone H2B	D3ZNZ9_RAT	0.0892989	0.275597	0.158581	NA	NA	NA	NA	12.3982	12.6459	12.5547	12.5141	5397.8	6409.05	12.5273	6016.32	5849.45	12.5345	0.0071811
Hagh	Hydroxyacylglutathione hydrolase, mitochondrial	GLO2_RAT	0.0164496	0.470234	0.158815	0.0522559	-0.0938915	0.719348	0.358534	12.7784	12.9606	12.8307	12.8667	7025.81	7971.48	12.8724	7284.95	7469.21	12.8488	-0.0235792
Limch1	LIM and calponin homology domains 1	A0A8I5XVC5_RAT	0.102372	0.100107	0.158818	NA	NA	NA	NA	12.2413	12.1916	12.1913	12.2018	4841.76	4677.85	12.2167	4676.73	4711.05	12.1966	-0.0201201
Sat2	Spermidine/spermine N1-acetyltransferase family member 2	A0A0G2K1J8_RAT	0.16826	0.858796	0.159004	NA	NA	NA	NA	11.6428	11.7871	11.6611	11.5966	3197.61	3533.92	11.7167	3238.46	3096.96	11.6292	-0.0874946
Tmeff1	Transmembrane protein with EGF-like and two follistatin-like domains 1;Transmembrane protein with EGF-like and two follistatin-like domains 1;Tomoregulin-1	A0A8I5Y818_RAT	0.00606207	0.854392	0.159316	0.0156931	0.188939	0.978798	0.0667351	10.0495	9.79793	10.0652	9.98686	1059.74	890.163	9.92918	1071.33	1014.72	10.0266	0.0973713
Hsp90ab1	Heat shock protein HSP 90-beta	HS90B_RAT	0.0340866	0.0088618	0.159465	0.0666891	0.0182396	0.0176451	0.69534	16.7427	16.7955	16.8094	16.8138	109664	113752	16.7694	114852	115200	16.8116	0.0422244
Adhfe1	Hydroxyacid-oxoacid transhydrogenase, mitochondrial;Hydroxyacid-oxoacid transhydrogenase, mitochondrial	A0A8L2Q4Z6_RAT	0.86523	0.000554083	0.159559	-0.109821	-0.0522265	0.00110786	0.143337	10.6572	10.6523	10.5473	10.6001	1614.83	1609.44	10.6548	1496.47	1552.22	10.574	-0.0807846
Nudt4	Diphosphoinositol polyphosphate phosphohydrolase 2	NUDT4_RAT	0.194982	0.478963	0.159566	NA	NA	NA	NA	11.3186	11.2723	11.3436	11.3686	2554.07	2473.41	11.2956	2598.76	2644.11	11.3561	0.060521
Scn2b	Sodium channel regulatory subunit beta-2	SCN2B_RAT	0.0589889	0.778004	0.159573	NA	NA	NA	NA	13.458	13.1184	13.4089	13.4219	11253.2	8892.63	13.2982	10876.5	10974.5	13.4154	0.117222
Ptgr3	Prostaglandin reductase 3	D4A264_RAT	0.252842	0.120123	0.159745	NA	NA	NA	NA	11.359	11.3288	11.3175	11.3401	2626.63	2572.14	11.344	2552.1	2592.52	11.3288	-0.0151085
Prkg1	cGMP-dependent protein kinase	A0A8I6A9E8_RAT	0.792378	0.338656	0.159786	NA	NA	NA	NA	11.0715	11.0635	11.0421	11.0958	2152.03	2140.09	11.0675	2108.6	2188.54	11.0692	0.00168583
Rap2a	Ras-related protein Rap-2	A0A0G2JTW1_RAT	0.012706	0.726348	0.159826	0.0257164	-0.12284	0.925114	0.194302	13.552	13.7457	13.5777	13.6229	12010.5	13736.2	13.6521	12226.5	12615	13.6005	-0.0516333
Vcl	Vinculin	A0A0G2K8V2_RAT	0.283703	0.671158	0.159845	NA	NA	NA	NA	11.5833	11.6442	11.5593	11.5064	3068.38	3200.73	11.614	3017.93	2909.27	11.5331	-0.0809114
Add3	Gamma-adducin	ADDG_RAT	0.0072906	0.757678	0.159972	0.00961885	-0.0534055	0.94128	0.180367	13.1661	13.2554	13.1757	13.202	9191.52	9778.72	13.2115	9253.01	9423.35	13.1889	-0.0225248
Snx9	Sorting nexin;Sorting nexin;Sorting nexin;Sorting nexin 9;Sorting nexin;Sorting nexin	A0A8I6A3C7_RAT	0.191427	0.507271	0.159976	NA	NA	NA	NA	10.7316	10.7978	10.7648	10.73	1700.29	1780.13	10.765	1739.89	1698.48	10.7475	-0.0175339
Tmx2	Thioredoxin-related transmembrane protein 2	A0A8I6AJ83_RAT	0.152577	0.6757	0.160189	NA	NA	NA	NA	11.7113	11.7703	11.7283	11.7054	3353.19	3493.16	11.7411	3392.85	3339.51	11.7169	-0.0242248
Arid1b	AT-rich interaction domain 1B	A0A0G2JVD3_RAT	0.673007	0.722007	0.160261	NA	NA	NA	NA	10.5863	10.571	10.5734	10.6312	1537.41	1521.21	10.5787	1523.75	1586.04	10.6026	0.0239372
Serinc5	Serine incorporator 5	A0A8I6G3K7_RAT	0.703146	0.222925	0.160382	NA	NA	NA	NA	10.0053	9.96523	9.87551	10.0478	1027.79	999.618	9.98542	939.346	1058.51	9.96423	-0.0211867
Rap2c	Ras-related protein Rap-2	D3ZK56_RAT	0.00953343	0.601066	0.160459	-0.0223445	-0.10849	0.840851	0.0314699	10.8104	10.928	10.7881	10.8195	1795.82	1948.32	10.8704	1768.22	1807.18	10.8039	-0.0665295
Sidt2	SID1 transmembrane family, member 2;SID1 transmembrane family, member 2;SID1 transmembrane family, member 2;SID1 transmembrane family member 2	A0A0A0MP80_RAT	0.537136	0.294352	0.160461	NA	NA	NA	NA	9.30912	9.35254	9.38338	9.28511	634.342	653.723	9.33099	667.849	623.873	9.33508	0.00409036
Raf1	RAF proto-oncogene serine/threonine-protein kinase	A0A8I5ZWZ7_RAT	0.061666	0.48919	0.160584	NA	NA	NA	NA	9.49298	9.6413	9.54638	9.5394	720.563	798.586	9.56905	747.732	744.122	9.54289	-0.0261558
Glcci1	Glucocorticoid induced 1	A0A8I6ACU6_RAT	0.212442	0.309441	0.160667	NA	NA	NA	NA	14.3518	14.2968	14.3072	14.34	20908.6	20125.9	14.3246	20271.4	20738.5	14.3237	-0.000868699
Snx27	Sorting nexin 27	G3V8U4_RAT	0.116823	0.671206	0.160674	NA	NA	NA	NA	14.3735	14.4096	14.364	14.3546	21225.9	21763.4	14.3917	21085.6	20949.3	14.3593	-0.0323905
Actb	Actin, beta	A0A8I6G8Y4_RAT	0.21994	0.995714	0.160691	NA	NA	NA	NA	9.93556	9.83115	9.93511	10.0003	979.267	910.898	9.8843	978.961	1024.19	9.96806	0.0837589
Scaper	S-phase cyclin A-associated protein in the ER	F1LRM0_RAT	0.229975	0.667371	0.160756	NA	NA	NA	NA	10.2991	10.2409	10.2785	10.317	1259.93	1210.1	10.2703	1242.06	1275.6	10.2979	0.0275599
Nrn1	Neuritin	NRN1_RAT	0.285636	0.449561	0.160941	NA	NA	NA	NA	10.7881	10.6485	10.6897	10.8114	1768.28	1605.11	10.72	1651.69	1796.99	10.7518	0.0318452
Gls	glutaminase	A0A0G2KAN7_RAT	0.153956	0.332754	0.161077	NA	NA	NA	NA	11.2905	11.1493	11.1955	11.2505	2504.83	2271.27	11.2216	2345.24	2436.33	11.2233	0.00164677
Ezr	Ezrin	A0A0G2K890_RAT	0.00658986	0.316189	0.161189	-0.0588982	0.0585591	0.532403	0.536149	14.5127	14.3433	14.4538	14.4019	23375.8	20786.1	14.4305	22440.7	21647.2	14.4281	-0.00242055
Twnk	Twinkle mtDNA helicase	D3ZA68_RAT	0.504524	0.083191	0.161232	NA	NA	NA	NA	10.1004	10.1352	10.1927	10.1229	1097.81	1124.57	10.1179	1170.36	1115.06	10.1582	0.0403553
Cwf19l1	CWF19-like protein 1	D3Z863_RAT	0.96625	0.154521	0.161506	NA	NA	NA	NA	9.50638	9.50838	9.43792	9.53506	727.286	728.293	9.50738	693.58	741.89	9.48731	-0.0200703
Map2k4	mitogen-activated protein kinase kinase	F1LP57_RAT	0.506362	0.0916155	0.161543	NA	NA	NA	NA	13.9011	13.8858	13.9408	13.8793	15298.5	15137.1	13.8935	15725.5	15068.9	13.9104	0.016905
Diablol1	Direct IAP-binding protein with low pI	D4A7Z5_RAT	0.0248443	0.0801774	0.161612	0.0493888	-0.00592242	0.153926	0.970842	10.8491	10.9136	10.8984	10.9076	1844.55	1928.9	10.8817	1908.79	1921	10.9031	0.02138
B2m	Beta-2-microglobulin	A0A8I6A949_RAT	0.14402	0.51242	0.161664	NA	NA	NA	NA	9.64258	9.54203	9.59819	9.63364	799.292	745.483	9.59318	775.075	794.353	9.61602	0.0228418
Kcnc2	Voltage-gated potassium channel KCNC2	KCNC2_RAT	0.745787	0.114796	0.1622	NA	NA	NA	NA	8.80265	8.82796	8.92847	8.79684	446.541	454.444	8.81536	487.232	444.747	8.86415	0.0487958
Pfkfb2	6-phosphofructo-2-kinase/fructose-2,6-bisphosphatase 2;6-phosphofructo-2-kinase/fructose-2,6-bisphosphatase 2;6-phosphofructo-2-kinase/fructose-2,6-bisphosphatase 2	A0A8I6GKS2_RAT	0.124647	0.790372	0.162478	NA	NA	NA	NA	11.4996	11.5498	11.5081	11.494	2895.55	2997.94	11.5249	2912.66	2884.29	11.5011	-0.023829
Cand2	Cullin-associated and neddylation-dissociated 2 (putative);Cullin-associated NEDD8-dissociated protein 2	G3V7E8_RAT	0.00989109	0.569748	0.162493	0.0294435	-0.0744043	0.814883	0.289669	8.1747	8.31638	8.20414	8.24197	288.954	318.771	8.24727	294.912	302.748	8.22318	-0.0240949
Acsbg1	Long-chain-fatty-acid--CoA ligase ACSBG1	A0A8L2Q8K6_RAT	0.0420589	0.566264	0.16264	-0.0252548	-0.113494	0.811873	0.0286483	12.2721	12.3648	12.2469	12.2513	4946.34	5274.58	12.3192	4860.5	4875.54	12.2491	-0.0701171
Dnm1l	Dynamin-1-like protein	DNM1L_RAT	0.0123217	0.0827157	0.162698	0.0443861	-0.00562758	0.15859	0.968023	13.4909	13.5569	13.5353	13.5513	11512.4	12051.3	13.5243	11872.1	12004.4	13.5433	0.0190241
ENSRNOG00000068856	glyceraldehyde-3-phosphate dehydrogenase (phosphorylating)	A0A8I5ZWK4_RAT	0.814957	0.112496	0.162701	NA	NA	NA	NA	11.3284	11.339	11.4018	11.3216	2571.55	2590.47	11.3337	2705.67	2559.38	11.3622	0.028511
Zzef1	Zinc finger ZZ-type and EF-hand domain containing 1	D3ZG78_RAT	0.264335	0.0919476	0.162955	NA	NA	NA	NA	10.5833	10.5603	10.5481	10.566	1534.19	1509.98	10.5718	1497.25	1515.92	10.5571	-0.0147616
Iqgap1	IQ motif containing GTPase activating protein 1	A0A8I6AJK7_RAT	0.0464193	0.0909593	0.163	-0.0735216	0.0115735	0.173645	0.95373	10.4465	10.359	10.373	10.3705	1395.41	1313.28	10.4034	1326.08	1323.86	10.3717	-0.031637
Clstn3	Calsyntenin-3	A0A8I5Y929_RAT	0.0202737	0.636534	0.163	0.0131289	-0.0425522	0.867892	0.247862	10.8001	10.8677	10.8132	10.8252	1783.01	1868.59	10.8343	1799.31	1814.28	10.8192	-0.0150956
Rbfox3	RNA binding protein fox-1 homolog 3	A0A8I6AGR7_RAT	0.309628	0.779637	0.163119	NA	NA	NA	NA	10.0343	9.98457	10.0479	10.0956	1048.66	1013.11	10.0097	1058.58	1094.12	10.0719	0.0622704
Usp25	ubiquitinyl hydrolase 1	A0A0G2JZL5_RAT	0.0117276	0.0795914	0.163139	0.06177	-0.00700578	0.152848	0.973765	9.47593	9.56748	9.5377	9.56048	712.095	758.75	9.52243	743.246	755.075	9.54913	0.0267009
Mtfp1	Mitochondrial fission process protein 1	A6IKE5_RAT	0.194008	0.834849	0.163281	NA	NA	NA	NA	11.4809	11.5639	11.4677	11.4244	2858.14	3027.55	11.523	2832.23	2748.44	11.4462	-0.0767734
Jup	Junction plakoglobin	PLAK_RAT	0.429299	0.574147	0.163412	NA	NA	NA	NA	10.9022	10.8608	10.8728	10.9359	1913.72	1859.64	10.8816	1875.22	1958.94	10.9047	0.0230616
Panx2	Pannexin;Pannexin;Pannexin-2	A0A8I5XVH3_RAT	0.131703	0.316277	0.163421	NA	NA	NA	NA	9.19411	9.24389	9.16139	9.14628	585.737	606.302	9.21922	572.604	566.637	9.15386	-0.0653586
Eeig1	Estrogen-induced osteoclastogenesis regulator 1	M0RAC2_RAT	0.0979014	0.588315	0.163481	NA	NA	NA	NA	11.8588	11.7106	11.8114	11.8384	3714.18	3351.48	11.7866	3594.11	3661.94	11.825	0.0383597
Lrp11	LDL receptor related protein 11	F1M753_RAT	0.0390232	0.978873	0.163577	0.00139579	-0.104302	0.999554	0.108243	9.01541	9.12853	9.01681	9.02423	517.498	559.709	9.07308	517.999	520.672	9.02052	-0.052557
Inpp5k	Inositol polyphosphate-5-phosphatase K	A0A0G2K2Z2_RAT	0.190212	0.79497	0.163633	NA	NA	NA	NA	10.915	10.9788	10.9275	10.8952	1930.85	2018.1	10.9473	1947.6	1904.45	10.9114	-0.035842
Flot2	Flotillin	A0A8L2Q6M6_RAT	0.138311	0.0473366	0.163653	0.0704239	0.00175069	0.0924325	0.998338	12.9441	12.9959	13.0146	12.9977	7880.84	8168.89	12.9703	8275.08	8178.81	13.0061	0.0358796
Tmod2	Tropomodulin 2;Tropomodulin-2	A0A8I5ZMG0_RAT	0.00165041	0.466183	0.163823	0.0214931	-0.037335	0.715039	0.375737	13.7529	13.8542	13.7744	13.8169	13804.8	14809	13.8044	14012	14430.7	13.7958	-0.00865369
Ano8	Anoctamin	A0A0G2K5K1_RAT	0.311489	0.489602	0.163911	NA	NA	NA	NA	8.97186	9.02813	9.01008	8.95599	502.111	522.079	9.00027	515.59	496.617	8.98329	-0.0169788
Cpsf6	Cleavage and polyadenylation specificity factor subunit 6	A0A8I6AMJ9_RAT	0.364721	0.279443	0.163972	NA	NA	NA	NA	11.3059	11.3354	11.3412	11.306	2531.78	2584.04	11.3207	2594.46	2531.95	11.3237	0.0029829
Rmnd1	Required for meiotic nuclear division 1 homolog	A0A8I5ZRD2_RAT	0.0924413	0.361529	0.164184	NA	NA	NA	NA	11.5309	11.4679	11.4974	11.5074	2959.1	2832.62	11.4998	2891.07	2911.3	11.5024	0.00265022
Stxbp5l	Syntaxin binding protein 5L	D3ZU84_RAT	0.0848986	0.688172	0.164398	NA	NA	NA	NA	11.545	11.5943	11.5562	11.5498	2988.1	3091.88	11.5699	3011.35	2997.97	11.553	-0.016866
Slc38a1	Sodium-coupled neutral amino acid symporter 1	S38A1_RAT	0.189366	0.484561	0.164549	NA	NA	NA	NA	9.9191	9.98633	9.88369	9.85004	968.158	1014.34	9.9531	944.688	922.908	9.86697	-0.0861368
Ctu2	Cytoplasmic tRNA 2-thiolation protein 2	A0A0G2JUT8_RAT	0.00245658	0.456646	0.164584	0.0262649	-0.0439638	0.704767	0.386642	9.39043	9.50624	9.4167	9.46227	671.123	727.215	9.4495	683.453	705.389	9.43967	-0.00983116
Pip4p1	Type 1 phosphatidylinositol 4,5-bisphosphate 4-phosphatase	PP4P1_RAT	0.133841	0.372157	0.164588	NA	NA	NA	NA	11.5849	11.6647	11.6318	11.6073	3071.88	3246.5	11.6253	3173.29	3119.83	11.6196	-0.00577848
Dusp3	Dual specificity protein phosphatase	A0A8I6AF61_RAT	0.0118172	0.93795	0.164648	0.00437753	0.116842	0.99615	0.0883358	12.5118	12.3617	12.5162	12.4786	5840.32	5263.26	12.4387	5858.07	5707.26	12.4975	0.0587815
Tpm3	Tropomyosin 3	A0A8L2QDD9_RAT	0.345269	0.16933	0.164767	NA	NA	NA	NA	11.3941	11.4655	11.2892	11.5107	2691.37	2827.94	11.4303	2502.56	2917.8	11.4042	-0.026101
Porcn	Protein-serine O-palmitoleoyltransferase porcupine	A0A8I5Y6B0_RAT	0.00918234	0.76454	0.164799	0.0141501	0.108526	0.944559	0.0549582	11.3425	11.2116	11.3566	11.3201	2596.75	2371.45	11.2785	2622.35	2556.73	11.3385	0.0599691
Rgs17	Regulator of G-protein signaling 17	A0A8I5ZV65_RAT	0.297664	0.268744	0.164888	NA	NA	NA	NA	11.8628	11.8001	11.9295	11.986	3724.45	3566.01	11.8318	3900.65	4056.38	11.958	0.12622
Taf10	Transcription initiation factor TFIID subunit 10	A6I7M8_RAT	0.0538067	0.199642	0.164889	NA	NA	NA	NA	9.69563	9.98195	9.88246	9.88193	829.23	1011.27	9.84588	943.879	943.533	9.88219	0.0363141
Itga7	Integrin alpha-7	ITA7_RAT	0.769625	0.386003	0.165148	NA	NA	NA	NA	10.0577	10.0682	10.0891	10.0279	1065.8	1073.6	10.063	1089.21	1043.96	10.0588	-0.00420955
Gpsm1	G-protein signaling modulator 1;G-protein-signaling modulator 1	G3V9X2_RAT	0.0143323	0.521936	0.165183	0.0324114	-0.0683133	0.771455	0.331762	11.281	11.4115	11.3134	11.3432	2488.33	2723.92	11.3477	2544.87	2597.95	11.3283	-0.0193493
Plxna1	Plexin A1	A0A8I6AGW9_RAT	0.642851	0.000328929	0.165211	0.0871743	0.0442335	0.000657749	0.0921714	11.8754	11.8854	11.9626	11.9297	3757.19	3783.29	11.8804	3991.22	3901.09	11.9462	0.0657893
Irf2bp1	Interferon regulatory factor 2 binding protein 1	D4AAZ8_RAT	0.545755	0.355008	0.16524	NA	NA	NA	NA	9.81255	9.84425	9.8613	9.78856	899.235	919.209	9.82849	930.135	884.401	9.82538	-0.00310393
Gss	Glutathione synthetase	GSHB_RAT	0.0789785	0.624484	0.165272	NA	NA	NA	NA	11.2341	11.3306	11.2603	11.2502	2408.82	2575.44	11.2832	2452.96	2435.76	11.2552	-0.027922
Armc10	Armadillo repeat-containing protein 10	ARM10_RAT	0.063828	0.647206	0.165329	NA	NA	NA	NA	12.2086	12.1342	12.2265	12.2298	4733.33	4495.17	12.1719	4792.27	4803.17	12.2281	0.0562543
Afdn	Afadin	AFAD_RAT	0.0164755	0.19897	0.165512	-0.0258528	0.0137187	0.358351	0.740769	13.7676	13.7174	13.7417	13.7312	13946.1	13469.8	13.7427	13698.4	13598.5	13.7365	-0.00627519
Garem1	GRB2 associated regulator of MAPK1 subtype 1	A0A8I6AC94_RAT	0.129945	0.904848	0.16565	NA	NA	NA	NA	10.2012	10.1275	10.1955	10.2169	1177.23	1118.64	10.1648	1172.59	1190.09	10.2062	0.0413847
Bag1	BAG family molecular chaperone regulator 1	BAG1_RAT	0.0217407	0.0497882	0.165764	-0.11757	-0.00217426	0.0970976	0.999101	10.3565	10.2171	10.2389	10.215	1311.03	1190.31	10.2885	1208.43	1188.52	10.227	-0.0615043
Lrrc73	Leucine-rich repeat-containing protein 73	LRC73_RAT	0.135474	0.595917	0.165774	NA	NA	NA	NA	10.7393	10.6322	10.702	10.7351	1709.45	1587.16	10.6868	1665.75	1704.42	10.7186	0.0318315
Tomm7	Mitochondrial import receptor subunit TOM7 homolog	D3ZMR1_RAT	0.666537	0.610375	0.165848	NA	NA	NA	NA	9.09742	9.0054	8.98853	9.32167	547.767	513.919	9.05214	507.946	639.887	9.1647	0.112555
Trio	non-specific serine/threonine protein kinase;Triple functional domain protein	A0A8I6AS57_RAT	0.249853	0.012179	0.166015	0.0535583	0.0133711	0.0242097	0.758772	11.6249	11.6484	11.6785	11.6618	3158.33	3210.15	11.6367	3277.78	3240.04	11.6702	0.0334411
Rpusd2	RNA pseudouridine synthase domain containing 2	D4ACD4_RAT	0.28139	0.401105	0.166261	NA	NA	NA	NA	9.93715	9.85753	9.87534	9.94143	980.347	927.707	9.89789	939.234	983.261	9.90876	0.0108782
Cfl1	Cofilin-1	COF1_RAT	0.0476298	0.71897	0.166274	-0.0158136	0.0716323	0.921022	0.209386	16.4942	16.4041	16.4784	16.4757	92310.7	86720.5	16.4499	91304.4	91135	16.4771	0.0272063
Ptmal3	Prothymosin alpha	A0A8L2UMZ6_RAT	0.836986	0.147123	0.166503	NA	NA	NA	NA	13.2153	13.198	13.339	13.1551	9510.22	9397.33	13.2067	10361.6	9121.64	13.2499	0.0432722
Enpp6	Glycerophosphocholine cholinephosphodiesterase ENPP6	ENPP6_RAT	0.00962063	0.0010068	0.166582	-0.301992	-0.136779	0.00201259	0.203446	13.3024	13.0738	13.0004	12.937	10102.6	8622.07	13.1927	8194.55	7842.18	12.9691	-0.223561
Sacm1l	Phosphatidylinositol-3-phosphatase SAC1	SAC1_RAT	0.708594	0.924362	0.166672	NA	NA	NA	NA	12.7638	12.7714	12.7618	12.7288	6954.68	6991.64	12.7676	6945.34	6788.18	12.7454	-0.0221845
Actn1	Alpha-actinin-1	Q6T487_RAT	0.11387	0.795453	0.16673	NA	NA	NA	NA	13.6098	13.497	13.6279	13.6539	12501.6	11561.4	13.5545	12659.3	12889.2	13.641	0.0864238
Ighmbp2	Immunoglobulin mu DNA binding protein 2;Immunoglobulin mu DNA binding protein 2;Immunoglobulin mu DNA binding protein 2;DNA-binding protein SMUBP-2	A0A0G2JVR3_RAT	0.245498	0.887272	0.166966	NA	NA	NA	NA	8.20607	8.28975	8.21617	8.15829	295.308	312.943	8.24852	297.38	285.687	8.18752	-0.0610014
Slc6a11	Sodium- and chloride-dependent GABA transporter 3	S6A11_RAT	0.0278751	0.796902	0.167205	0.0562755	-0.378091	0.958751	0.175248	13.22	13.7224	13.2762	13.3443	9541.2	13515.9	13.4929	9920.72	10399.8	13.3107	-0.182267
Slc25a22	Mitochondrial glutamate carrier 1	GHC1_RAT	0.227019	0.8144	0.167406	NA	NA	NA	NA	14.5227	14.4775	14.5141	14.5422	23538.7	22812	14.5003	23397.5	23859	14.5282	0.0279223
Actg1	Actin, cytoplasmic 2	ACTG_RAT	0.165875	0.934746	0.167701	NA	NA	NA	NA	19.0667	19.1887	19.0738	19.0241	549115	597536	19.129	551817	533119	19.0492	-0.0798174
Mpc2	Mitochondrial pyruvate carrier 2	MPC2_RAT	0.12764	0.0720497	0.167701	NA	NA	NA	NA	13.444	13.3685	13.3541	13.3749	11143.9	10576.1	13.4067	10471.2	10623.3	13.3646	-0.0421597
Olfm2	Olfactomedin 2;Olfactomedin 2;Noelin-2	A0A8I6A0A4_RAT	0.333931	0.99786	0.168154	NA	NA	NA	NA	10.6729	10.6045	10.6728	10.7436	1632.58	1556.93	10.6391	1632.37	1714.53	10.7086	0.0694929
Gria1	Glutamate receptor 1	GRIA1_RAT	0.254359	0.21832	0.168322	NA	NA	NA	NA	13.0619	13.028	13.0986	13.1229	8550.97	8352.28	13.045	8771.3	8920.75	13.1108	0.0658016
Plp1	Myelin proteolipid protein	MYPR_RAT	0.323853	0.327913	0.168327	NA	NA	NA	NA	20.4351	20.4058	20.4061	20.4351	1.41768e+06	1.38921e+06	20.4205	1.38945e+06	1.41768e+06	20.4207	0.000123176
Dhx36	RNA helicase;ATP-dependent DNA/RNA helicase DHX36	A0A8I6A6W1_RAT	0.172436	0.4916	0.168523	NA	NA	NA	NA	9.87774	9.92342	9.90048	9.88094	940.798	971.063	9.90076	955.742	942.887	9.89074	-0.0100194
Acbd5	Acyl-CoA-binding domain-containing protein 5	A0A096MJJ6_RAT	0.281816	0.801564	0.168763	NA	NA	NA	NA	11.1595	11.1171	11.1693	11.2041	2287.42	2221.24	11.1385	2303	2359.15	11.1868	0.0482978
Cpne5	Copine 5	A0A8I6A0U5_RAT	0.184963	0.314346	0.169082	NA	NA	NA	NA	13.3964	13.3149	13.4578	13.496	10782.3	10190.1	13.3562	11251.4	11553.3	13.477	0.120836
Hp	Haptoglobin	A0A0H2UHM3_RAT	0.767516	0.0137838	0.169171	0.353224	0.0849563	0.0273776	0.781416	11.3811	11.341	11.7344	11.426	2667.24	2594.08	11.3612	3407.16	2751.43	11.5884	0.227175
Sf3a2	Splicing factor 3A subunit 2	A0A8I6GKY2_RAT	0.160265	0.621465	0.169241	NA	NA	NA	NA	9.85097	9.97566	9.89413	9.84632	923.502	1006.87	9.91466	951.548	920.532	9.87043	-0.0442369
Nkain4	Sodium/potassium-transporting ATPase subunit beta-1-interacting protein	A0A0G2KAP3_RAT	0.110376	0.258806	0.169385	NA	NA	NA	NA	9.29619	9.41457	9.37895	9.3541	628.684	682.447	9.3566	665.803	654.433	9.36658	0.00998384
Gstt3	glutathione transferase	A0A8I5ZLR0_RAT	0.49548	0.00129983	0.16969	-0.259244	-0.114652	0.00259798	0.234722	12.2598	12.3099	12.0005	12.1952	4904.05	5077.32	12.285	4097.45	4689.44	12.1011	-0.183884
Spart	Spartin	E9PT90_RAT	0.0142661	0.593584	0.169884	0.0159988	-0.0430509	0.834826	0.290106	10.9094	10.9868	10.9254	10.9438	1923.32	2029.39	10.9486	1944.77	1969.73	10.9346	-0.0140164
Septin11	Septin;Septin;Septin;Septin-11	A0A0G2JUL7_RAT	0.496849	0.00414357	0.17032	0.098655	0.0357628	0.00826996	0.46319	13.9282	13.95	14.0269	13.9857	15588.7	15825.5	13.9391	16691.9	16222.7	14.0064	0.0673145
Tecpr2	Tectonin beta-propeller repeat containing 2	D4A6U4_RAT	0.0139466	0.62413	0.170365	-0.0133868	0.0403823	0.858721	0.271015	9.92926	10.0001	9.91587	10.0405	975	1024.09	9.96513	965.995	1053.16	9.97954	0.0144082
Ndufa2	NADH dehydrogenase [ubiquinone] 1 alpha subcomplex subunit 2	A0A8I5ZKJ3_RAT	0.154351	0.509781	0.170496	NA	NA	NA	NA	13.9742	13.9289	13.9536	13.9698	16093.7	15596.3	13.9517	15864.9	16044.7	13.9617	0.00996181
Msra	Mitochondrial peptide methionine sulfoxide reductase	MSRA_RAT	0.396882	0.0251581	0.170518	-0.143952	-0.0228956	0.0496833	0.915647	11.307	11.2547	11.1631	11.2318	2533.7	2443.4	11.2811	2293.09	2404.93	11.1978	-0.0832526
Kiaa1191	Putative monooxygenase p33MONOX	A0A8I6GIN5_RAT	0.398026	0.497986	0.170663	NA	NA	NA	NA	11.1372	11.192	11.1811	11.1089	2252.4	2339.57	11.1649	2321.87	2208.61	11.1454	-0.0194515
Actr1b	Actin related protein 1B	A0A8I6AKZ9_RAT	0.133604	0.656949	0.17067	NA	NA	NA	NA	13.8078	13.8724	13.8266	13.808	14340.2	14997.3	13.8405	14528.1	14342.3	13.8173	-0.0231535
Tor1a	Torsin-1A	TOR1A_RAT	0.549253	0.928743	0.170835	NA	NA	NA	NA	10.9425	10.9664	10.9461	10.8916	1968.02	2000.87	10.9545	1972.88	1899.82	10.9191	-0.035399
Col4a1	Collagen type IV alpha 1 chain	F1MA59_RAT	0.0122098	0.0653209	0.171189	-0.204998	0.00724983	0.126375	0.997126	10.9862	10.6998	10.7812	10.7071	2028.45	1663.29	10.8501	1759.76	1671.67	10.7446	-0.105491
Lap3	Cytosol aminopeptidase	AMPL_RAT	0.000392672	0.0756923	0.171193	-0.0640731	-0.133061	0.145655	0.00132004	12.9407	13.0805	12.8767	12.9475	7862.26	8662.35	13.0123	7520.72	7899.16	12.9125	-0.0998253
Znrd2	Zinc ribbon domain containing 2	D3ZG88_RAT	0.81761	0.548189	0.171416	NA	NA	NA	NA	10.1667	10.1535	10.2013	10.3009	1149.43	1138.94	10.1601	1177.3	1261.47	10.2519	0.0918323
LOC134482354	Elongin-C	A0A8L2UP21_RAT	0.0145693	0.360882	0.171929	0.0593369	-0.0673101	0.591528	0.511431	11.4734	11.6397	11.5327	11.5724	2843.33	3190.85	11.5589	2962.71	3045.4	11.5527	-0.0062465
Tatdn3	TatD DNase domain containing 3	M0R5U3_RAT	0.00120543	0.0350783	0.17214	-0.118949	-0.012527	0.068926	0.966606	10.079	9.88547	9.96001	9.87295	1081.61	945.854	9.98546	996.008	937.677	9.91714	-0.0683227
Rab6b	RAB6B, member RAS oncogene family	A0A0G2JT78_RAT	0.127361	0.638917	0.172215	NA	NA	NA	NA	11.9421	11.802	11.8998	11.9363	3934.83	3570.71	11.8737	3821.15	3919.21	11.9182	0.0444446
Hnrnph1	Heterogeneous nuclear ribonucleoprotein H1	A0A8I6G5X8_RAT	0.515324	0.102467	0.172257	NA	NA	NA	NA	13.5146	13.5368	13.5714	13.527	11703.4	11884.5	13.5258	12173	11803.7	13.5493	0.0235821
Pacs1	Phosphofurin acidic cluster sorting protein 1	PACS1_RAT	0.258001	0.989932	0.172353	NA	NA	NA	NA	12.9279	12.8946	12.9275	12.9514	7792.65	7614.81	12.9113	7790.67	7920.4	12.9395	0.0281515
Pak1	Serine/threonine-protein kinase PAK 1	PAK1_RAT	0.0249011	0.204397	0.172641	0.0528418	-0.0276441	0.367016	0.752214	12.3068	12.4032	12.3597	12.3756	5066.64	5416.71	12.3558	5255.66	5313.91	12.3676	0.0118159
Agap2	Arf-GAP with GTPase, ANK repeat and PH domain-containing protein 2	AGAP2_RAT	0.11605	0.318478	0.17268	NA	NA	NA	NA	12.5081	12.453	12.5426	12.5547	5825.17	5607	12.4808	5966.09	6016.46	12.5486	0.0678369
Atp8a1	Phospholipid-transporting ATPase	A0A8I5ZXX6_RAT	0.00655565	0.602299	0.172854	0.0315962	-0.0869914	0.841834	0.290793	13.6052	13.7813	13.6368	13.6943	12461.9	14079.6	13.696	12737.8	13255.7	13.6659	-0.030096
Suds3	SDS3 homolog, SIN3A corepressor complex component	A0A8I6AIA9_RAT	0.00421845	0.54105	0.173142	0.0391416	0.164184	0.789365	0.029513	10.6744	10.4774	10.7135	10.6415	1634.23	1425.61	10.5792	1679.18	1597.44	10.678	0.0987507
Pitpnm1	Membrane-associated phosphatidylinositol transfer protein 1	PITM1_RAT	0.499478	0.125376	0.173224	NA	NA	NA	NA	11.8568	11.8413	11.8925	11.8323	3708.88	3669.28	11.849	3801.98	3646.51	11.8627	0.0136872
Akap10	A-kinase anchoring protein 10	A0A8I5ZY40_RAT	0.0732695	0.382078	0.173261	NA	NA	NA	NA	12.0905	12.1576	12.1225	12.1183	4361.04	4568.76	12.1244	4458.96	4446.13	12.1204	-0.00399889
Afmid	Kynurenine formamidase	M0RC77_RAT	0.785415	0.155102	0.173325	NA	NA	NA	NA	12.5849	12.5729	12.5214	12.5953	6143.59	6092.94	12.5789	5879.12	6188.14	12.5588	-0.0200979
Rims3	Regulating synaptic membrane exocytosis 3	G3V7H4_RAT	0.882266	0.0502744	0.17335	NA	NA	NA	NA	10.0982	10.104	10.1772	10.1067	1096.11	1100.51	10.1011	1157.86	1102.57	10.1424	0.0413158
Slc10a4	Solute carrier family 10, member 4;Sodium/bile acid cotransporter 4	F1LQG5_RAT	0.228265	0.669868	0.173645	NA	NA	NA	NA	11.1514	11.069	11.1225	11.1722	2274.54	2148.28	11.1108	2229.56	2307.66	11.1476	0.0368403
Mgst1	Microsomal glutathione S-transferase 1	A0A8I6ACC0_RAT	0.0181233	0.157625	0.173699	0.100288	-0.0360696	0.290405	0.844472	9.08098	9.25436	9.18127	9.21829	541.561	610.716	9.17027	580.546	595.636	9.1999	0.0296251
Tmem50b	Transmembrane protein 50B	A6JLG6_RAT	0.473431	0.923395	0.17373	NA	NA	NA	NA	10.0118	9.95555	10.0193	10.1158	1032.4	992.934	9.98394	1037.78	1109.58	10.0684	0.08441
Ncan	Neurocan;Neurocan core protein	G3V8R2_RAT	0.000392511	0.955328	0.173763	0.0039777	0.14289	0.998004	0.101129	14.2827	13.9994	14.2866	14.1423	19930.1	16376.9	14.148	19985.2	18082	14.2163	0.0682969
Plppr3	Phospholipid phosphatase related 3;Phospholipid phosphatase-related protein type 3	B3DM92_RAT	0.0901813	0.981885	0.17381	NA	NA	NA	NA	12.8235	12.9526	12.8218	12.8057	7248.65	7926.99	12.8895	7240.19	7159.98	12.8138	-0.0756713
Atp6v1f	V-type proton ATPase subunit F	VATF_RAT	0.0398452	0.696646	0.174072	0.0243675	-0.0976536	0.907976	0.23556	12.8227	12.9561	12.8471	12.8584	7244.68	7946.31	12.8909	7368.09	7426.24	12.8528	-0.0381723
Pcbp4	Poly(rC) binding protein 4	A0A8I5ZYH1_RAT	0.146984	0.288788	0.174165	NA	NA	NA	NA	9.22712	9.1382	9.16266	9.19129	599.292	563.47	9.18334	573.105	584.594	9.17704	-0.00629619
Cops8	COP9 signalosome complex subunit 8	CSN8_RAT	0.000671642	0.94504	0.174184	-0.00189102	-0.0554996	0.996979	0.0988904	12.1943	12.2983	12.1924	12.2428	4686.55	5036.76	12.2472	4680.41	4846.68	12.2178	-0.029412
Sin3b	SIN3 transcription regulator family member B	A0A8I6G8L9_RAT	0.0487168	0.194502	0.174265	0.0952111	-0.0460048	0.351173	0.775251	8.75184	8.89946	8.84705	8.85345	431.089	477.534	8.82754	460.499	462.546	8.85026	0.0227195
Stmn4	Stathmin-4	STMN4_RAT	0.202414	0.957311	0.174286	NA	NA	NA	NA	11.9517	11.7613	11.9596	12.0567	3961.07	3471.42	11.8596	3982.76	4260.17	12.0089	0.149311
Cdc42ep2	Cdc42 effector protein 2	BORG1_RAT	0.633839	0.121487	0.174468	NA	NA	NA	NA	10.12	10.1558	10.0012	9.89049	1112.81	1140.79	10.138	1024.87	949.149	9.94692	-0.191096
Tspan7	Tetraspanin	B0BNE7_RAT	0.103347	0.0439419	0.174493	0.383161	0.0253133	0.0859529	0.987932	12.0228	12.3286	12.4059	12.3539	4161.21	5143.64	12.1838	5427.03	5234.68	12.3802	0.196385
Mrc2	Mannose receptor, C type 2;C-type mannose receptor 2	F1LMA7_RAT	0.823931	0.991623	0.17451	NA	NA	NA	NA	9.15166	9.16866	9.15085	9.01864	568.752	575.497	9.16018	568.436	518.658	9.08626	-0.0739246
Cend1	Cell cycle exit and neuronal differentiation protein 1	CEND_RAT	0.167932	0.643727	0.174733	NA	NA	NA	NA	13.4609	13.5635	13.4948	13.4547	11275.5	12106.4	13.5131	11543.4	11226.8	13.4749	-0.0382402
Huwe1	E3 ubiquitin-protein ligase HUWE1	HUWE1_RAT	0.840359	0.213049	0.174969	NA	NA	NA	NA	13.5316	13.5283	13.5108	13.5396	11841.7	11814.5	13.5299	11672.4	11907.5	13.5253	-0.00465872
Tbcb	Tubulin folding cofactor B	Q1RP74_RAT	0.0323405	0.669407	0.175066	-0.0122785	-0.0682702	0.890708	0.0461165	13.4464	13.5105	13.4341	13.4422	11162.6	11669.7	13.4788	11068	11130.3	13.4382	-0.0406245
Slitrk3	SLIT and NTRK-like family, member 3;SLIT and NTRK-like family, member 3	A0A8I5Y6W5_RAT	0.520528	0.662906	0.175142	NA	NA	NA	NA	9.1698	9.1364	9.14719	9.21476	575.951	562.771	9.1532	566.994	594.182	9.18137	0.0281721
Use1	Vesicle transport protein USE1	A0A8I6A1D9_RAT	0.0324129	0.228579	0.175151	0.0481077	-0.0287778	0.404909	0.716593	10.3565	10.4444	10.4046	10.4157	1311	1393.43	10.4011	1355.45	1365.91	10.4101	0.00900507
Rnf121	Ring finger protein 121	A0A8I6AJW1_RAT	0.377701	0.501704	0.175184	NA	NA	NA	NA	11.1314	11.2227	11.2007	11.0917	2243.32	2389.83	11.1778	2353.71	2182.38	11.1472	-0.0305419
Baiap2	BAR/IMD domain-containing adapter protein 2	A0A8I6A2M9_RAT	0.129208	0.467992	0.175205	NA	NA	NA	NA	13.9295	13.844	13.9698	13.9919	15603.1	14704.7	13.8874	16044.7	16292.3	13.9809	0.0934978
Prkar2b	cAMP-dependent protein kinase type II-beta regulatory subunit	KAP3_RAT	0.406647	0.814315	0.175398	NA	NA	NA	NA	14.9315	14.8849	14.9447	15.0069	31249.5	30255	14.9084	31535.2	32925.2	14.9761	0.0677194
Ndufb7	NADH dehydrogenase [ubiquinone] 1 beta subcomplex subunit 7	D3ZLT1_RAT	0.387614	0.79102	0.175599	NA	NA	NA	NA	13.2091	13.1397	13.188	13.2741	9469.95	9024.76	13.1748	9331.96	9905.75	13.2316	0.0568249
Lama4	Laminin subunit alpha 4	F1LTF8_RAT	0.00250045	0.0894845	0.175762	-0.177178	0.0206809	0.170961	0.974015	12.2806	11.9461	12.1034	11.9668	4975.42	3945.74	12.123	4400.41	4002.71	12.0367	-0.086305
Slc30a10	Solute carrier family 30, member 10	D3ZJB7_RAT	0.0580347	0.90294	0.175845	NA	NA	NA	NA	10.0728	9.90193	10.0834	10.0824	1077	956.705	9.9899	1084.98	1084.17	10.0829	0.0930152
Cmtm4	CKLF-like MARVEL transmembrane domain containing 4	D4A110_RAT	0.23998	0.827475	0.176062	NA	NA	NA	NA	10.8315	10.976	10.858	10.7662	1822.24	2014.27	10.9056	1856	1741.58	10.8128	-0.0927694
Polr2a	DNA-directed RNA polymerase subunit	A0A8I6ASE2_RAT	0.0104626	0.594552	0.176112	0.0179607	-0.0475162	0.835612	0.303418	9.05639	9.14794	9.07435	9.10042	532.409	567.289	9.10289	539.079	548.909	9.08745	-0.0154449
Rpl7a	60S ribosomal protein L7a;60S ribosomal protein L7a;Large ribosomal subunit protein eL8	A0A8J8YIF6_RAT	0.36974	0.396762	0.176164	NA	NA	NA	NA	13.2674	13.2431	13.2445	13.2725	9860.26	9695.49	13.2553	9704.64	9895.01	13.2585	0.00323491
Atl2	Atlastin GTPase 2	F1LQ09_RAT	0.388207	0.063356	0.176165	NA	NA	NA	NA	12.0268	12.0518	12.0818	12.0509	4172.85	4245.6	12.0393	4335	4243.16	12.0665	0.0271138
St3gal4	m7GpppX diphosphatase	A0A8I6AW14_RAT	0.0778644	0.0853433	0.17618	NA	NA	NA	NA	11.0877	11.1868	11.1843	11.1771	2176.33	2331.12	11.1381	2327.03	2315.52	11.1807	0.0426032
Rpl9l2	Large ribosomal subunit protein uL6	A0A0G2JXD0_RAT	0.136683	0.276404	0.176268	NA	NA	NA	NA	12.143	12.0752	12.0939	12.1129	4522.79	4315.06	12.1095	4371.32	4429.36	12.1034	-0.00608044
Aamp	Angio-associated, migratory cell protein	G3V7V2_RAT	0.263393	0.957691	0.176316	NA	NA	NA	NA	10.8331	10.8728	10.8313	10.8028	1824.33	1875.14	10.8531	1821.98	1786.35	10.8171	-0.0359885
Senp8	Sentrin-specific protease 8	SENP8_RAT	0.249147	0.0469643	0.176419	0.146408	0.00823803	0.0917229	0.991488	8.94026	9.02317	9.08667	9.0314	491.231	520.288	8.98231	543.7	523.267	9.0593	0.0769919
Lsm14a	LSM14A mRNA processing body assembly factor	A0A096MJY7_RAT	0.114785	0.417037	0.176451	NA	NA	NA	NA	10.2927	10.2321	10.2621	10.2745	1254.35	1202.74	10.2627	1227.96	1238.58	10.2683	0.00553549
Mtmr12	Myotubularin-related protein 12	MTMRC_RAT	0.117453	0.933658	0.176666	NA	NA	NA	NA	11.38	11.3312	11.3825	11.393	2665.17	2576.57	11.3558	2669.85	2689.19	11.3878	0.031932
Gan	Gigaxonin	D3ZRI9_RAT	0.273086	0.186204	0.17669	NA	NA	NA	NA	9.96788	9.91306	9.90143	9.94272	1001.45	964.113	9.94073	956.371	984.142	9.92222	-0.0185066
Rars2	arginine--tRNA ligase	F7FFR1_RAT	0.418316	0.745488	0.176992	NA	NA	NA	NA	9.9585	9.99593	9.97344	9.92163	994.966	1021.11	9.97734	1005.32	969.859	9.94777	-0.0295698
Recql	ATP-dependent DNA helicase;ATP-dependent DNA helicase;ATP-dependent DNA helicase Q1	A0A8I5Y8C0_RAT	0.120083	0.341623	0.17706	NA	NA	NA	NA	8.32895	8.40896	8.37722	8.35951	321.56	339.898	8.36951	332.503	328.445	8.36839	-0.00111479
Ggt1	Glutathione hydrolase 1 proenzyme	GGT1_RAT	0.507905	0.440216	0.177122	NA	NA	NA	NA	10.3871	10.3415	10.4403	10.2617	1339.13	1297.51	10.3645	1389.4	1227.69	10.3537	-0.0107347
Snx17	Sorting nexin-17	A0A8I6AGG0_RAT	0.370321	0.455315	0.177223	NA	NA	NA	NA	10.9953	10.9641	10.9693	11.0053	2041.39	1997.63	10.9798	2004.93	2055.52	10.9874	0.00763918
Rab9b	RAB9B, member RAS oncogene family	D3ZP15_RAT	0.0253649	0.847879	0.177553	0.0176386	-0.160565	0.976859	0.169913	11.7216	11.9367	11.7392	11.7762	3377.08	3920.29	11.8332	3418.62	3507.39	11.7578	-0.0753527
Mcf2l	MCF.2 cell line derived transforming sequence-like	A0A0G2KA20_RAT	0.194962	0.816686	0.177574	NA	NA	NA	NA	10.0107	9.96894	10.0034	10.0231	1031.64	1002.19	9.98998	1026.39	1040.54	10.0133	0.0232919
Tmem132a	Transmembrane protein 132A	G3V963_RAT	0.14669	0.725004	0.177723	NA	NA	NA	NA	9.1656	9.02324	9.13171	9.17582	574.275	520.313	9.09617	560.943	578.359	9.15393	0.0577622
Timm50	Mitochondrial import inner membrane translocase subunit TIM50	A0A8I6ACU9_RAT	0.982412	0.052035	0.178047	NA	NA	NA	NA	12.204	12.2035	12.2466	12.2051	4718.18	4716.66	12.2038	4859.57	4721.84	12.226	0.0222403
Cd2bp2	Cd2 (cytoplasmic tail) binding protein 2	B4F786_RAT	0.561731	0.385096	0.178425	NA	NA	NA	NA	9.96337	9.98758	9.99974	9.94349	998.33	1015.22	9.97553	1023.82	984.665	9.97189	-0.00363656
Pdpr	Pyruvate dehydrogenase phosphatase regulatory subunit	A0A8I5ZQQ3_RAT	0.0366204	0.274755	0.178763	-0.0300337	0.0225506	0.474019	0.651891	13.3624	13.3032	13.3323	13.3257	10531.1	10107.8	13.3331	10314.1	10267.1	13.329	-0.00404116
Tango2	Transport and golgi organization 2 homolog	A0A0G2JXP4_RAT	0.163022	0.86983	0.178815	NA	NA	NA	NA	9.47455	9.52535	9.48042	9.46207	711.419	736.911	9.50017	714.316	705.289	9.47127	-0.0289006
Nub1	Negative regulator of ubiquitin-like proteins 1	A0A8I5Y4X4_RAT	0.083749	0.784875	0.178901	NA	NA	NA	NA	10.3143	10.3892	10.3027	10.2962	1273.21	1341.08	10.3522	1263.09	1257.38	10.2995	-0.0527265
Ube3c	HECT-type E3 ubiquitin transferase	A0A1B0GWW0_RAT	0.179135	0.0926063	0.179121	NA	NA	NA	NA	12.2549	12.2829	12.2902	12.2787	4887.55	4983.25	12.269	5008.79	4968.72	12.2845	0.0155135
Cttn	Cortactin	D3ZGE6_RAT	0.0131361	0.739404	0.179213	0.00548437	0.0372898	0.93209	0.059367	13.318	13.2748	13.3235	13.3121	10212.4	9910.86	13.2966	10251.3	10170.4	13.3178	0.0212364
Fh	Fumarate hydratase, mitochondrial	FUMH_RAT	0.0167075	0.693133	0.179345	-0.040982	-0.241184	0.905833	0.0518316	14.1996	14.4612	14.1586	14.2201	18815.1	22556.3	14.3363	18288.2	19083.7	14.1897	-0.146679
Lpcat2	Lysophosphatidylcholine acyltransferase 2	F1LN03_RAT	0.235988	0.0519955	0.179376	NA	NA	NA	NA	9.77461	9.68376	9.62235	9.6776	875.894	822.435	9.7299	788.164	818.935	9.65024	-0.0796579
Zfyve1	Zinc finger FYVE-type containing 1	D4A3T4_RAT	0.128872	0.591163	0.179647	NA	NA	NA	NA	11.1347	11.1721	11.1477	11.1386	2248.42	2307.42	11.1535	2268.74	2254.45	11.1431	-0.0103781
Ccdc25	Coiled-coil domain-containing protein 25	D4AAU6_RAT	0.912842	0.595618	0.179768	NA	NA	NA	NA	10.5674	10.5708	10.5837	10.5281	1517.43	1520.95	10.5691	1534.62	1476.64	10.5562	-0.0129349
Cnnm2	Metal transporter CNNM2	CNNM2_RAT	0.972524	0.927686	0.179886	NA	NA	NA	NA	10.6972	10.6982	10.7	10.642	1660.25	1661.46	10.6977	1663.45	1597.92	10.6713	-0.0264499
Asns	Asparagine synthetase [glutamine-hydrolyzing]	ASNS_RAT	0.00686957	0.292726	0.179925	0.0318683	-0.0259359	0.499763	0.628195	11.0878	11.1745	11.1197	11.1486	2176.5	2311.35	11.1318	2225.11	2270.17	11.1342	0.00238711
Ercc4	ERCC excision repair 4, endonuclease catalytic subunit;ERCC excision repair 4, endonuclease catalytic subunit	A0A8I5ZWK5_RAT	0.0948699	0.132993	0.179992	NA	NA	NA	NA	10.2754	10.3706	10.3606	10.3487	1239.35	1323.93	10.3238	1314.8	1304	10.3547	0.0309078
Shmt2	Serine hydroxymethyltransferase	Q5U3Z7_RAT	0.856845	0.855235	0.180063	NA	NA	NA	NA	12.7148	12.7084	12.7083	12.7699	6722.39	6692.84	12.7116	6692.5	6984.09	12.7394	0.0278375
Timm21	Mitochondrial import inner membrane translocase subunit Tim21	TIM21_RAT	0.817686	0.518987	0.180072	NA	NA	NA	NA	11.8955	11.9106	11.9379	11.8269	3809.88	3849.95	11.9031	3923.44	3632.77	11.8834	-0.0196492
Atp23	Mitochondrial inner membrane protease ATP23	M0R4I7_RAT	0.034433	0.787171	0.180201	-0.0191841	0.117615	0.954704	0.200452	9.07079	8.91431	9.0516	9.03192	537.749	482.475	8.99467	530.645	523.456	9.0418	0.0471284
Syngr1	Synaptogyrin-1	SNG1_RAT	0.218165	0.144057	0.180409	NA	NA	NA	NA	14.3094	14.2046	14.4344	14.4912	20302.7	18880.8	14.258	22139.8	23028.9	14.463	0.20508
Polr2h	DNA-directed RNA polymerases I, II, and III subunit RPABC3	G3V678_RAT	0.228977	0.993117	0.180658	NA	NA	NA	NA	9.62235	9.69175	9.62284	9.58267	788.161	827.006	9.65747	788.43	766.78	9.60289	-0.0545742
Ythdc2	RNA helicase	A0A8I5ZKH1_RAT	0.149729	0.391217	0.180659	NA	NA	NA	NA	11.0967	11.0564	11.073	11.0855	2190.01	2129.64	11.0767	2154.31	2173.11	11.0793	0.00259336
Pgm2	Phosphoglucomutase 2	F7FLB2_RAT	0.451703	0.706497	0.180888	NA	NA	NA	NA	12.3269	12.3568	12.3119	12.2657	5137.62	5245.44	12.3419	5084.71	4924.38	12.289	-0.0529215
Wasf1	Wiskott-Aldrich syndrome protein family member;Actin-binding protein WASF1	A0A8L2QX68_RAT	0.10054	0.835966	0.180917	NA	NA	NA	NA	12.862	12.7683	12.8735	12.8869	7444.73	6976.46	12.8159	7504.49	7574.34	12.8802	0.0643336
Grik5	Glutamate receptor;Glutamate receptor;Glutamate receptor ionotropic, kainate 5	A0A8I6ABK8_RAT	0.0469897	0.53107	0.18115	0.0291568	0.118313	0.780104	0.0310507	10.0663	9.9708	10.0955	10.0891	1072.18	1003.48	10.0194	1094.07	1089.25	10.0923	0.072948
Psmd14	Proteasome 26S subunit, non-ATPase 14;Proteasome (Prosome, macropain) 26S subunit, non-ATPase, 14	A0A0G2JZJ1_RAT	0.012515	0.925455	0.181167	0.00731997	-0.143043	0.994443	0.145579	11.933	12.1399	11.9403	11.9969	3910.12	4513.18	12.0402	3930.01	4087.17	11.9689	-0.0712913
Srrt	Arsenite-resistance protein 2	A0A8I6AM26_RAT	0.448753	0.972318	0.181518	NA	NA	NA	NA	12.7832	12.8067	12.7843	12.7484	7048.91	7164.92	12.795	7054.15	6881.03	12.7664	-0.0285631
Prkcb	Protein kinase C	A0A8I5ZQS9_RAT	0.414301	0.821781	0.181531	NA	NA	NA	NA	14.9976	14.9526	14.9853	15.0455	32714.1	31708.9	14.9753	32435.2	33818.6	15.0157	0.0404254
Tkt	Transketolase	TKT_RAT	0.101732	0.347614	0.181577	NA	NA	NA	NA	14.0865	14.1316	14.0611	14.0546	17397	17948.3	14.1092	17093.2	17016.1	14.0579	-0.0513548
Dlgap2	DLG associated protein 2	A0A8I5ZQT2_RAT	0.0867736	0.436452	0.181644	NA	NA	NA	NA	12.0868	11.9903	12.1297	12.1385	4349.93	4068.48	12.0393	4481.29	4508.76	12.1341	0.0947837
Mpst	3-mercaptopyruvate sulfurtransferase	THTM_RAT	0.598579	0.629324	0.181676	NA	NA	NA	NA	11.925	11.9413	11.9101	11.8673	3888.6	3932.64	11.9332	3848.67	3736.03	11.8889	-0.0443049
Tpt1	Translationally-controlled tumor protein	A0A8I5ZVT0_RAT	0.154367	0.589832	0.181721	NA	NA	NA	NA	13.5316	13.6105	13.561	13.5355	11842.2	12507.3	13.5716	12085.7	11874.3	13.5483	-0.0232652
Copa	Coatomer subunit alpha	A0A8I5ZNF1_RAT	0.194578	0.905106	0.181806	NA	NA	NA	NA	12.1594	12.1852	12.1571	12.1453	4574.62	4657.12	12.1724	4567.23	4530.07	12.1512	-0.0211641
Uckl1	Uridine-cytidine kinase	A0A8I5Y757_RAT	0.335673	0.180695	0.18191	NA	NA	NA	NA	12.2805	12.2299	12.2096	12.259	4974.98	4803.63	12.2554	4736.51	4901.39	12.2345	-0.0209107
Pyroxd2	Pyridine nucleotide-disulfide oxidoreductase domain-containing protein 2	A0A8L2QB18_RAT	0.75559	0.833026	0.182041	NA	NA	NA	NA	10.0968	10.1197	10.0813	9.9631	1095.07	1112.61	10.1083	1083.36	998.139	10.0234	-0.0849118
Gfap	Glial fibrillary acidic protein	GFAP_RAT	0.797957	0.478983	0.182256	NA	NA	NA	NA	15.0496	15.074	14.9818	14.8236	33913.7	34492.2	15.0618	32357.9	28996.4	14.9049	-0.156958
Antkmt	Adenine nucleotide translocase lysine methyltransferase	D4A1T7_RAT	0.097881	0.926872	0.182296	NA	NA	NA	NA	9.82983	9.71846	9.8238	9.83823	910.066	842.457	9.77522	906.274	915.38	9.83103	0.0558163
Cyrib	CYFIP related Rac1 interactor B	A0A0G2JXI6_RAT	0.024908	0.366103	0.182383	0.0225265	-0.0248897	0.598175	0.535915	13.7616	13.8198	13.7842	13.7949	13888.9	14459.8	13.791	14107.5	14212.5	13.7895	-0.00146433
Gpc6	Glypican 6	A0A096MJY1_RAT	0.00641851	0.119149	0.182544	0.0570215	-0.0115444	0.224102	0.936118	12.3811	12.4856	12.4381	12.4741	5334.43	5735.14	12.4343	5549.49	5689.43	12.4562	0.0219046
Dtd2	D-aminoacyl-tRNA deacylase	A6HBI1_RAT	0.0047774	0.484601	0.18303	0.0685221	-0.118263	0.734363	0.409731	9.56773	9.86425	9.63625	9.74599	758.881	932.044	9.7236	795.795	858.689	9.69217	-0.031432
Csdc2	Cold shock domain-containing protein C2	CSDC2_RAT	0.0172187	0.969328	0.18312	0.00291877	-0.142313	0.999059	0.133104	10.2508	10.4413	10.2537	10.299	1218.4	1390.41	10.3492	1220.87	1259.8	10.2765	-0.0726621
Nt5c3b	7-methylguanosine phosphate-specific 5'-nucleotidase	5NT3B_RAT	0.0107031	0.0657422	0.183189	-0.071692	0.000560365	0.127162	0.99986	10.4283	10.3259	10.3566	10.3264	1377.9	1283.51	10.378	1311.1	1284.01	10.3416	-0.0363951
Baiap3	BAI1-associated protein 3	F1LVS1_RAT	0.041608	0.858487	0.183393	0.0323061	-0.314031	0.979974	0.174099	9.88011	10.2635	9.91242	9.94945	942.343	1229.18	10.0845	963.683	988.745	9.93105	-0.153441
Fggy	FGGY carbohydrate kinase domain containing	A0A8I6AN02_RAT	0.0155648	0.454536	0.183628	0.0347797	-0.0536391	0.702469	0.440482	9.57233	9.69046	9.60711	9.63682	761.305	826.263	9.6326	779.881	796.107	9.62204	-0.0105619
Dgki	Diacylglycerol kinase iota	DGKI_RAT	0.0891829	0.619415	0.183691	NA	NA	NA	NA	11.9084	11.8279	11.9313	11.9389	3843.94	3635.5	11.8687	3905.56	3926.26	11.9351	0.066416
Arhgap5	Rho GTPase activating protein 5	A0A0G2K7N9_RAT	0.102904	0.146278	0.183752	NA	NA	NA	NA	10.2542	10.2904	10.2863	10.2811	1221.34	1252.36	10.2725	1248.79	1244.31	10.2837	0.0112761
Dzank1	Double zinc ribbon and ankyrin repeat-containing protein 1	DZAN1_RAT	0.673476	0.223306	0.183755	NA	NA	NA	NA	10.1589	10.1788	10.2173	10.1469	1143.21	1159.14	10.1689	1190.43	1133.73	10.1825	0.0135984
Ube2h	E2 ubiquitin-conjugating enzyme	A0A8I6AM36_RAT	0.0260844	0.252972	0.183846	-0.0266168	0.0173288	0.44195	0.701515	11.1251	11.0716	11.0985	11.0889	2233.57	2152.15	11.0986	2192.74	2178.16	11.0937	-0.00488465
Rap1b	Ras-related protein Rap-1b	RAP1B_RAT	0.00380041	0.198141	0.184176	0.155114	-0.0714862	0.357022	0.796084	10.6921	11.0636	10.8472	10.9921	1654.42	2140.23	10.8898	1842.21	2036.77	10.9215	0.0317094
Nr2c2	Nuclear receptor subfamily 2, group C, member 2;Nuclear receptor subfamily 2, group C, member 2;Nuclear receptor subfamily 2, group C, member 2;Nuclear receptor subfamily 2 group C member 2	A0A8I5ZUI4_RAT	0.0177776	0.680696	0.184298	0.0224806	-0.0815892	0.898045	0.2646	8.77569	8.91185	8.79817	8.83026	438.275	481.651	8.84537	445.158	455.168	8.8143	-0.0310707
Atg2b	Autophagy related 2B	F1MAF8_RAT	0.55346	0.466413	0.184398	NA	NA	NA	NA	11.6264	11.6053	11.6004	11.647	3161.48	3115.57	11.6159	3105.06	3207.01	11.6239	0.00802624
Letm1	Mitochondrial proton/calcium exchanger protein	A0A8I5ZLQ4_RAT	0.715744	0.518847	0.184458	NA	NA	NA	NA	13.3443	13.353	13.3289	13.3829	10400	10462.7	13.3486	10289.5	10682.4	13.3562	0.00752947
Zbtb20	Zinc finger and BTB domain containing 20	D4A1U1_RAT	0.076026	0.0653651	0.184467	NA	NA	NA	NA	8.68856	8.82923	8.835	8.82875	412.588	454.846	8.76061	456.668	454.694	8.83188	0.07127
Sh3bgrl1	SH3 domain-binding glutamic acid-rich-like protein 1	A0A8I6GHH3_RAT	0.640975	0.200487	0.184687	NA	NA	NA	NA	11.4994	11.5227	11.4346	11.3628	2895.09	2942.24	11.5111	2767.92	2633.6	11.3992	-0.111942
Swap70	Switching B-cell complex subunit SWAP70	D3ZRE7_RAT	0.596795	0.386113	0.184914	NA	NA	NA	NA	11.4101	11.4298	11.4425	11.3915	2721.38	2758.71	11.42	2783.07	2686.5	11.4172	-0.00277222
Ptprn2	Receptor-type tyrosine-protein phosphatase N2	PTPR2_RAT	0.0147971	0.628916	0.185035	0.0471036	-0.138154	0.862297	0.299261	12.0013	12.2517	12.0484	12.1136	4099.74	4876.84	12.132	4235.8	4431.5	12.0814	-0.0505836
Marchf5	E3 ubiquitin-protein ligase MARCHF5	A0A8I5YBR0_RAT	0.0720022	0.622345	0.185123	NA	NA	NA	NA	10.3661	10.2343	10.4013	10.4049	1319.83	1204.53	10.3017	1352.36	1355.77	10.4031	0.101383
Cmc4	C-X9-C motif containing 4	A0A0G2K2W2_RAT	0.358423	0.158893	0.185192	NA	NA	NA	NA	10.3098	10.1233	10.0208	10.2179	1269.31	1115.4	10.2196	1038.84	1190.98	10.1227	-0.0968862
Dcaf1	DDB1 and CUL4 associated factor 1	A0A0G2KAM8_RAT	0.159452	0.849147	0.1852	NA	NA	NA	NA	10.8287	10.8979	10.8379	10.8152	1818.75	1908.06	10.8637	1830.36	1801.72	10.8266	-0.0371451
Zgpat	Zinc finger CCCH-type with G patch domain-containing protein	ZGPAT_RAT	0.179695	0.417597	0.185404	NA	NA	NA	NA	9.04997	9.18128	9.12848	9.07658	530.046	580.553	9.11712	559.69	539.911	9.10276	-0.0143587
Rapgef4	Rap guanine nucleotide exchange factor 4	A0A8I6A857_RAT	0.0263985	0.0920333	0.185513	0.0330212	-0.00331297	0.175596	0.981043	13.4532	13.4976	13.4862	13.4943	11215.5	11565.8	13.4756	11475.1	11539.2	13.4902	0.0146892
Adcy2	Adenylate cyclase type 2	F1LV12_RAT	0.255998	0.316583	0.185573	NA	NA	NA	NA	9.80065	9.89963	9.88769	9.82284	891.844	955.179	9.85099	947.306	905.672	9.85563	0.0046445
Mertk	receptor protein-tyrosine kinase;receptor protein-tyrosine kinase;Tyrosine-protein kinase Mer	A0A8I5ZYY3_RAT	0.0449116	0.0397294	0.185605	0.0886211	0.0097756	0.0778804	0.965276	9.53749	9.62374	9.62611	9.63352	743.139	788.924	9.58126	790.219	794.287	9.62982	0.0485586
Ythdf1	YTH domain-containing family protein	A0A8I5ZLF0_RAT	0.615312	0.285288	0.185607	NA	NA	NA	NA	10.8087	10.7804	10.7481	10.8266	1793.68	1758.86	10.7946	1719.87	1816.07	10.7879	-0.00675709
Kctd8	Potassium channel tetramerization domain containing 8	A6Y7S3_RAT	0.178693	0.122654	0.185753	NA	NA	NA	NA	10.9293	10.9938	11.0038	10.9785	1950.01	2039.25	10.9619	2053.35	2017.75	10.9912	0.0292981
Atp2b1	Calcium-transporting ATPase	A0A8L2QSH6_RAT	0.0400866	0.644621	0.185788	0.0382902	0.19582	0.873705	0.0476378	14.5563	14.3795	14.5946	14.5753	24092.2	21313.5	14.4706	24740.1	24412	14.585	0.114381
Ubr7	Ubiquitin protein ligase E3 component n-recognin 7	A0A0G2K9Q8_RAT	0.515145	0.473042	0.18583	NA	NA	NA	NA	9.39097	9.44429	9.44981	9.34797	671.372	696.652	9.41788	699.319	651.656	9.39979	-0.0180918
Usp4	Ubiquitin carboxyl-terminal hydrolase 4;Ubiquitin carboxyl-terminal hydrolase	UBP4_RAT	0.0485294	0.107558	0.185909	-0.0693886	0.0106526	0.203547	0.960162	11.2819	11.1958	11.2125	11.2065	2489.92	2345.69	11.2395	2373	2363.08	11.2095	-0.0300069
Selenof	Selenoprotein F	A0A0G2KAY8_RAT	0.20777	0.974108	0.185956	NA	NA	NA	NA	11.2647	11.3224	11.2662	11.2381	2460.46	2560.8	11.2938	2462.96	2415.47	11.2522	-0.0416344
Vipas39	Spermatogenesis-defective protein 39 homolog	SPE39_RAT	0.255783	0.815467	0.185982	NA	NA	NA	NA	11.8089	11.8299	11.8132	11.7995	3587.9	3640.5	11.8195	3598.51	3564.49	11.8063	-0.0131097
Acsf2	Medium-chain acyl-CoA ligase ACSF2, mitochondrial;Medium-chain acyl-CoA ligase ACSF2, mitochondrial	A0A8I6GEJ7_RAT	0.290265	0.637178	0.186054	NA	NA	NA	NA	12.7456	12.8167	12.7142	12.6589	6867.86	7214.58	12.7816	6719.85	6467.05	12.6868	-0.0947919
Fyn	Tyrosine-protein kinase;Tyrosine-protein kinase Fyn	A0A8I6A612_RAT	0.454247	0.373234	0.186223	NA	NA	NA	NA	12.9613	12.9807	12.9382	12.9087	7975.37	8083.14	12.9711	7848.74	7689.7	12.9236	-0.0474959
Acaa1a	Acetyl-CoA acyltransferase 1A;3-ketoacyl-CoA thiolase A, peroxisomal	A0A8I6AHC5_RAT	0.309531	0.28176	0.186363	NA	NA	NA	NA	11.1782	11.097	11.2644	11.0327	2317.31	2190.39	11.1382	2459.95	2094.99	11.1532	0.0150392
Pgam1	Phosphoglycerate mutase 1	PGAM1_RAT	0.0446105	0.882858	0.186378	-0.00677963	-0.0941218	0.986278	0.094375	15.3609	15.4568	15.3542	15.3627	42082.5	44973.9	15.4097	41885.2	42133.4	15.3584	-0.0512406
Rnf114	E3 ubiquitin-protein ligase RNF114	A0A8L2QZW8_RAT	0.966126	0.49282	0.186711	NA	NA	NA	NA	15.1552	15.1632	15.285	14.9356	36490	36692.9	15.1592	39923.8	31337	15.1208	-0.0383997
Mettl26	Methyltransferase-like 26	A0A8I5ZMI0_RAT	0.188208	0.42612	0.186736	NA	NA	NA	NA	9.98944	10.0808	10.0441	10.0059	1016.53	1082.97	10.0358	1055.81	1028.16	10.0251	-0.0107141
Atp5pd	ATP synthase subunit d, mitochondrial;ATP synthase subunit d, mitochondrial	A0A8L2Q170_RAT	0.200878	0.40053	0.186736	NA	NA	NA	NA	15.3266	15.371	15.3555	15.335	41092.6	42377.2	15.349	41925.3	41334.2	15.3453	-0.00363895
Pla2g6	phospholipase A2;phospholipase A2;phospholipase A2;85/88 kDa calcium-independent phospholipase A2	A0A8L2Q8C9_RAT	0.859918	0.00435661	0.186815	-0.0999382	-0.0382855	0.00869423	0.429462	10.375	10.3693	10.2751	10.331	1327.99	1322.71	10.3722	1239.11	1288.07	10.3033	-0.0688439
Elavl3	ELAV-like protein	A0A8I6AIP7_RAT	0.0899457	0.0994014	0.187015	NA	NA	NA	NA	11.1231	11.1886	11.1866	11.1808	2230.44	2333.95	11.1562	2330.8	2321.41	11.1837	0.0274973
Mapre2	Microtubule-associated protein RP/EB family member 2	MARE2_RAT	0.169208	0.114375	0.187406	NA	NA	NA	NA	13.3271	13.2786	13.2711	13.2883	10277	9937.28	13.3031	9885.71	10004.1	13.2797	-0.0233432
Gosr1	Golgi SNAP receptor complex member 1	GOSR1_RAT	0.079918	0.970765	0.187545	NA	NA	NA	NA	10.0018	10.1595	9.99857	9.99046	1025.26	1143.74	10.0828	1022.98	1017.25	9.99452	-0.0882992
Dlat	Dihydrolipoyllysine-residue acetyltransferase component of pyruvate dehydrogenase complex, mitochondrial	ODP2_RAT	0.313141	0.740246	0.187699	NA	NA	NA	NA	14.5832	14.5463	14.5712	14.6029	24546.7	23926.7	14.5649	24342.8	24883.8	14.5872	0.0222464
[truncated: 4,562 more rows]
