# Supplementary material for: The Selective Bromodomain and Extra‐Terminal Domain (BET) Inhibitor RVX‐208 Reduces Cocaine‐Seeking Behaviour and Alters Proteomic Pathways in the Nucleus Accumbens
Source: Addict Biol. 2026 Jan 8;31(1):e70121. doi: 10.1111/adb.70121 (PMC12783071; doi:10.1111/adb.70121)
Supplement: Supplementary file 3 — File S2: Top enriched KEGG pathways and GO molecular function terms in the NAc of male and female rats. The table reports the top 10 KEGG pathways and top 10 Gene Ontology (GO) molecular function terms identified for (A) males and (B) females following RVX‐208 or vehicle treatment. Pathways and terms are ranked by significance (adjusted p‐value or FDR), with associated enrichment statistics provided. These data complement Table 1, which lists select pathways and GO annotations. [file ADB-31-e70121-s001.xlsx]

## Sheet: males
Database	Direction of Change	Sex	Index	Name	P-value	Adjusted p-value	Odds Ratio	Combined score
KEGG pathways	Up	M	1	Regulation of actin cytoskeleton	0.005024	0.07536	22.89	121.15
KEGG pathways	Up	M	2	African trypanosomiasis	0.01835	0.08309	61.59	246.23
KEGG pathways	Up	M	3	Retinol metabolism	0.03349	0.08309	33.04	112.22
KEGG pathways	Up	M	4	Inositol phosphate metabolism	0.03591	0.08309	30.74	102.25
KEGG pathways	Up	M	5	Metabolism of xenobiotics by cytochrome P450	0.03736	0.08309	29.5	96.98
KEGG pathways	Up	M	6	Complement and coagulation cascades	0.04171	0.08309	26.33	83.66
KEGG pathways	Up	M	7	Phosphatidylinositol signaling system	0.04747	0.08309	23.03	70.18
KEGG pathways	Up	M	8	Inflammatory mediator regulation of TRP channels	0.04794	0.08309	22.79	69.22
KEGG pathways	Up	M	9	Chagas disease	0.04986	0.08309	21.88	65.61
KEGG pathways	Up	M	10	Sphingolipid signaling pathway	0.05794	0.08692	18.71	53.3
GO molecular function	Up	M	1	Inositol Hexakisphosphate Kinase Activity (GO:0000828)	0.003495	0.02908	370.07	2093.27
GO molecular function	Up	M	2	Inositol Phosphate Kinase Activity (GO:0180030)	0.003994	0.02908	317.19	1751.86
GO molecular function	Up	M	3	Retinoic Acid 4-Hydroxylase Activity (GO:0008401)	0.004492	0.02908	277.53	1500.17
GO molecular function	Up	M	4	Dynactin Binding (GO:0034452)	0.005488	0.02908	222	1155.57
GO molecular function	Up	M	5	Arachidonate Epoxygenase Activity (GO:0008392)	0.006482	0.02908	184.98	932.06
GO molecular function	Up	M	6	Arachidonate Monooxygenase Activity (GO:0008391)	0.006979	0.02908	170.74	847.7
GO molecular function	Up	M	7	Cysteine-Type Endopeptidase Inhibitor Activity (GO:0004869)	0.01045	0.03728	110.94	506.01
GO molecular function	Up	M	8	Phosphotransferase Activity, Phosphate Group as Acceptor (GO:0016776)	0.01293	0.03728	88.73	385.85
GO molecular function	Up	M	9	Protein Serine/Threonine/Tyrosine Kinase Activity (GO:0004712)	0.01342	0.03728	85.32	367.79
GO molecular function	Up	M	10	Oxidoreductase, Paired Donors, W Incorp or Reduc of O2, Reduced Flavin or Flavoprotein as One Donor, and Incorp of O (GO:0016712)	0.01786	0.04465	63.35	255
KEGG pathways	Down	M	1	Cocaine addiction	0.01461	0.0731	83.11	351.21
KEGG pathways	Down	M	2	Ether lipid metabolism	0.01461	0.0731	83.11	351.21
KEGG pathways	Down	M	3	Legionellosis	0.01698	0.0731	71.21	290.22
KEGG pathways	Down	M	4	Cytosolic DNA-sensing pathway	0.01875	0.0731	64.3	255.67
KEGG pathways	Down	M	5	Inflammatory bowel disease	0.01934	0.0731	62.28	245.72
KEGG pathways	Down	M	6	Acute myeloid leukemia	0.01993	0.0731	60.39	236.44
KEGG pathways	Down	M	7	Adipocytokine signaling pathway	0.02052	0.0731	58.61	227.75
KEGG pathways	Down	M	8	Epithelial cell signaling in Helicobacter pylori infection	0.02082	0.0731	57.75	223.61
KEGG pathways	Down	M	9	Prolactin signaling pathway	0.02082	0.0731	57.75	223.61
KEGG pathways	Down	M	10	RIG-I-like receptor signaling pathway	0.02082	0.0731	57.75	223.61
GO molecular function	Down	M	1	Actinin Binding (GO:0042805)	0.006284	0.04392	199.74	1012.63
GO molecular function	Down	M	2	Gamma-Tubulin Binding (GO:0043015)	0.007477	0.04392	166.42	814.75
GO molecular function	Down	M	3	Oxidoreductase, Paired Donors, W Incorp or Reduction of O2, NAD(P)H as One Donor, and Incorp of O (GO:0016709)	0.007776	0.04392	159.75	775.88
GO molecular function	Down	M	4	Transcription Coactivator Binding (GO:0001223)	0.01075	0.04392	114.05	516.95
GO molecular function	Down	M	5	Phosphoric Diester Hydrolase Activity (GO:0008081)	0.01313	0.04392	92.8	402.08
GO molecular function	Down	M	6	Phosphoric Ester Hydrolase Activity (GO:0042578)	0.0155	0.04392	78.21	325.88
GO molecular function	Down	M	7	Nuclease Activity (GO:0004518)	0.01816	0.04411	66.45	266.34
GO molecular function	Down	M	8	RNA Nuclease Activity (GO:0004540)	0.02141	0.04549	56.12	215.73
GO molecular function	Down	M	9	Transcription Coregulator Binding (GO:0001221)	0.03051	0.05763	39	136.11
GO molecular function	Down	M	10	DNA-binding Transcription Repressor Activity, RNA Polymerase II-specific (GO:0001227)	0.06138	0.1043	18.93	52.84

## Sheet: females
Database	Direction of change	Sex	Index	Name	P-value	Adjusted p-value	Odds Ratio	Combined score
KEGG pathways	Up	F	1	Cocaine addiction	3.885e-06	0.0003846	130.05	1620.23
KEGG pathways	Up	F	2	Calcium signaling pathway	0.0004465	0.01641	25	192.85
KEGG pathways	Up	F	3	Parkinson disease	0.0004972	0.01641	24.07	183.12
KEGG pathways	Up	F	4	Amphetamine addiction	0.0008928	0.01819	54.06	379.54
KEGG pathways	Up	F	5	Epithelial cell signaling in Helicobacter pylori infection	0.0009187	0.01819	53.26	372.42
KEGG pathways	Up	F	6	Synaptic vesicle cycle	0.001139	0.01879	47.63	322.84
KEGG pathways	Up	F	7	AGE-RAGE signaling pathway in diabetic complications	0.001862	0.02634	36.9	231.95
KEGG pathways	Up	F	8	Neurotrophin signaling pathway	0.002623	0.02937	30.88	183.52
KEGG pathways	Up	F	9	Pathways of neurodegeneration	0.003188	0.02937	12.4	71.3
KEGG pathways	Up	F	10	Dopaminergic synapse	0.003215	0.02937	27.77	159.41
GO molecular function	Up	F	1	Neurotrophin Binding (GO:0043121)	0.004542	0.03776	277.51	1497.03
GO molecular function	Up	F	2	siRNA Binding (GO:0035197)	0.005189	0.03776	237.86	1251.42
GO molecular function	Up	F	3	Ribonuclease P RNA Binding (GO:0033204)	0.005836	0.03776	208.11	1070.48
GO molecular function	Up	F	4	Ribonuclease P Activity (GO:0004526)	0.006482	0.03776	184.98	932.06
GO molecular function	Up	F	5	Monoamine Transmembrane Transporter Activity (GO:0008504)	0.007129	0.03776	166.47	822.99
GO molecular function	Up	F	6	Proton-Transporting ATPase Activity, Rotational Mechanism (GO:0046961)	0.007774	0.03776	151.33	735.02
GO molecular function	Up	F	7	ATPase Activity, Coupled to Transmembrane Movement of Ions, Rotational Mechanism (GO:0044769)	0.007774	0.03776	151.33	735.02
GO molecular function	Up	F	8	Sodium:Chloride Symporter Activity (GO:0015378)	0.009064	0.03776	128.04	602.21
GO molecular function	Up	F	9	tRNA-specific Ribonuclease Activity (GO:0004549)	0.009709	0.03776	118.89	551
GO molecular function	Up	F	10	Postsynaptic Neurotransmitter Receptor Activity (GO:0098960)	0.01228	0.04299	92.45	406.73
KEGG pathways	Down	F	1	Tight junction	0.01875	0.2693	10.31	41.02
KEGG pathways	Down	F	2	Phenylalanine metabolism	0.02105	0.2693	51.98	200.68
KEGG pathways	Down	F	3	Proximal tubule bicarbonate reclamation	0.02837	0.2693	37.79	134.62
KEGG pathways	Down	F	4	Regulation of actin cytoskeleton	0.0301	0.2693	7.95	27.87
KEGG pathways	Down	F	5	Folate biosynthesis	0.03202	0.2693	33.25	114.43
KEGG pathways	Down	F	6	Shigellosis	0.03754	0.2693	7.03	23.08
KEGG pathways	Down	F	7	Galactose metabolism	0.03806	0.2693	27.7	90.54
KEGG pathways	Down	F	8	Starch and sucrose metabolism	0.04407	0.2693	23.74	74.11
KEGG pathways	Down	F	9	Tyrosine metabolism	0.04407	0.2693	23.74	74.11
KEGG pathways	Down	F	10	Malaria	0.0607	0.2715	16.94	47.47
GO molecular function	Down	F	1	Sodium:Bicarbonate Symporter Activity (GO:0008510)	0.006235	0.0718	208.03	1056.3
GO molecular function	Down	F	2	MHC Class II Protein Binding (GO:0042289)	0.006235	0.0718	208.03	1056.3
GO molecular function	Down	F	3	ATP-activated Inward Rectifier Potassium Channel Activity (GO:0015272)	0.006235	0.0718	208.03	1056.3
GO molecular function	Down	F	4	Insulin-Like Growth Factor II Binding (GO:0031995)	0.007477	0.0718	166.42	814.75
GO molecular function	Down	F	5	Alpha-Glucosidase Activity (GO:0090599)	0.008718	0.0718	138.67	657.63
GO molecular function	Down	F	6	Signal Recognition Particle Binding (GO:0005047)	0.008718	0.0718	138.67	657.63
GO molecular function	Down	F	7	Myosin Heavy Chain Binding (GO:0032036)	0.01243	0.0718	92.44	405.55
GO molecular function	Down	F	8	fatty-acyl-CoA Binding (GO:0000062)	0.01367	0.0718	83.19	357.1
GO molecular function	Down	F	9	5'-Nucleotidase Activity (GO:0008253)	0.0149	0.0718	75.62	318.09
GO molecular function	Down	F	10	Monoatomic Cation:Bicarbonate Symporter Activity (GO:0140410)	0.0149	0.0718	75.62	318.09
